# Supplementary material for: Delineating the heterogeneity of matrix-directed differentiation toward soft and stiff tissue lineages via single-cell profiling
Source: Proc Natl Acad Sci U S A. 2021 May 3;118(19):e2016322118. doi: 10.1073/pnas.2016322118 (PMC8126831; doi:10.1073/pnas.2016322118)
Supplement: Supplementary File [file pnas.2016322118.sd01.xlsx]

## Sheet: clusters_GO_term_analysis
sets of genes differentially expressed for each cluster FDR<0.00001; lfc>1;
clust_1	clust_2	clust_3	clust_4	clust_5	clust_6	clust_7	clust_8	clust_9
G0S2	FTL	VCAN	SMARCD3	FN1	FN1	LGALS1	TUBB4B	MAP1B
FABP5	FTH1	C1R	MAP2K2	MTRNR2L1	CTGF	H2AFZ	TK1	MYL6
FABP4	EPHX1	DCN	IGFBP4	MTRNR2L8	ACTG1	ACTG1	TPX2	ELN
PLIN1	IGFBP4	COL3A1	PAPPA	MXRA8	TMSB4X	TUBA1C	TUBA1B	PKM
PNPLA2	MAP2K2	BEST1	FTH1	MTRNR2L11	TPM1	TMSB4X	CENPF	PEA15
GPD1	COG6	SERPING1	NNMT	IGFBP3	IGFBP7	STMN1	BIRC5	AXL
PLIN4	ANGPTL4	FTH1	MXRA7	FAM71E2	LDHA	FN1	UBE2S	TLN1
SCD	PAPPA	COMP	FTL	ETNPPL	H3F3A	CFL1	PRC1	PFN1
CEBPA	AKR1C1	CGA	GAS6	NLK	THBS1	AC004922.1	SLC43A3	TPM1
TIMP4	NDUFA13	FBXO2	TAGLN	TMSB4X	IGFBP3	HMGB1	RRM2	CALU
STOM	FBXO2	FTL	NDUFA13	TPM1	ANXA5	HMGN2	NNMT	MTCH1
DGAT2	POLR2A	PPP2R5E	IGF2	ACTG1	LGALS3	H3F3A	FOXM1	ACTG1
AKR1C2	MMP14	GGT5	SQOR	PLA2G2D	SERPINH1	FAM71E2	TOP2A	SERPINE1
ACACB	C1QTNF1	NNMT	DHRS3	TNFRSF12A	SPARC	BANF1	MKI67	CYB5R3
CHI3L2	GSTP1	IFITM3	GSTP1	DDX5	B2M	TAGLN2	CENPM	ACTN4
C1QTNF1	NNMT	CYP1B1	PPP1R14A	CYR61	S100A6	MTRNR2L8	AURKB	SCUBE3
LPL	AKR1C2	IGFBP4	FAM43A	OR7D4	MTRNR2L8	TUBA1B	RNASEH2A	SH3BGRL3
HP	GPX4	NBL1	EPHX1	TMEM143	DDX5	TUBB	TUBG1	ACTB
AKR1C1	CHCHD10	APOE	AC068580.4	ANK2	LASP1	PSMA7	AURKA	CALD1
ADIRF	TNFRSF1A	RAB13	RNASEK	OTUD6A	POSTN	NUCKS1	PTTG1	ZYX
CHCHD10	CTSD	OLFML3	FBXO2	LMNA	KIF5B	MXRA8	CCNB2	ADAMTS1
CIDEC	RNASEK	AXDND1	ANGPTL4	ZNF773	PGK1	IGFBP3	MAP2K2	TMSB4X
AKR1C4	GGT5	CFD	GPX1	ADGRV1	SEC61B	TUBB6	KIF22	HSP90AB1
PLA2G16	IFITM3	HTRA3	VMO1	MTRNR2L10	COL1A2	MIF	MT2A	ACAN
EMILIN2	SQSTM1	HTRA1	SORBS2	SERPINH1	GSN	RAN	RRM1	ANXA2
ADIPOQ	VMO1	FBLN1	YIF1B	ATXN7L3B	PRSS23	C12orf75	RNF26	SPTAN1
FZD4	GPX1	COG6	CTSD	CTGF	MXRA8	CTPS2	SIGMAR1	UQCRQ
AOC3	LGALS3BP	METTL24	STC2	AC004922.1	AC004922.1	HSP90AA1	KPNA2	DSP
RASD1	SRPX	IGDCC4	CREB3L1	AHNAK	CSRP1	PRC1	SMARCD3	LASP1
RETSAT	CYBA	ZDHHC2	KLC1	THBS1	SLC38A2	S100A6	MCM7	HLA-B
ACSL1	MXRA7	RSRP1	TMEM119	DCUN1D2	LUM	TMED9	MCM5	RHOA
CGA	PGD	XKRX	IGFBP2	MPV17	GNAS	TNFRSF12A	CKS1B	SURF4
MRAP	CGA	ADGB	NBL1	TMED9	CYR61	CD44	PLK1	VCP
DCXR	CYGB	LKAAEAR1	COG6	HSCB	AC245033.1	HIST1H4C	CENPX	CAP1
AKR1C3	HMOX1	TIMP1	ARL4C	P4HB	CCNI	SNRPG	PKMYT1	HSP90B1
LBP	NPC2	POLR2A	TCEAL4	PRKCE	DSTN	HINT1	DEK	CTPS2
AGPAT2	PHF2	EPHX1	NUPR1	COL1A2	CALU	LGALS3	TYMS	ARPC2
CFD	RAB13	GALNTL6	COL8A2	USP21	LOXL2	PPIAL4D	ITGA5	AP2M1
CHP1	SECTM1	IGF1	CYBA	SLC1A5	HERPUD1	RRM1	LSM4	ACTA2
MCAM	ST5	MMP14	SERINC2	PABPN1	SRGN	H3F3B	JADE2	VASN
ANXA6	AKR1C3	PLXND1	DDIT4	LOX	FAM71E2	KRT10	CDC20	MFGE8
APOE	VCAN	GAS1	SCAND1	GSN	ACAN	CCNI	MYBL2	IGFBP3
LIPE	LBP	VMO1	C19orf53	H3F3A	RTN4	CAV1	SRM	PDLIM5
DBI	ASS1	SERPINF1	SORT1	MTRNR2L6	P4HB	LOX	STMN1	COL1A1
FASN	TIMP4	RASD1	H2AFJ	NFATC4	DLC1	HIST1H4L	RANGAP1	AHNAK
ITPK1	SLC6A8	PLPPR3	VAMP3	LIF	PGAM1	LDHA	PGP	AC004922.1
TSKU	OLFML3	FANCM	SDC4	LOXL2	CALM2	PGAM1	ARL6IP1	GLIPR1
PRKAR2B	C19orf53	IGFBP2	NDUFA3	FGFR1	S100A10	PCBP1	JPT1	TUBA1B
H2AFJ	ENG	GAS2L3	CYB561A3	POSTN	SEC61G	KIF5B	FDXR	FSCN1
DUSP4	NSMF	CD36	GGT5	PTK6	MIF	BTF3	CDT1	HDAC7
RBP4	SMARCD3	INAFM1	AATF	AL136295.5	AHNAK	AHNAK	TP53I11	CAVIN1
IDH1	IGFBP2	SYNC	EIF4EBP1	ABL2	CYB5R3	CYR61	PCNA	CRYAB
GPX4	CYP1B1	C1S	CORO1B	HAUS3	KRT10	AC245033.1	SKA1	HLA-C
CS	SMPD1	SOX4	PHLDA3	CAPZB	MYL12B	HNRNPDL	NXN	GNAS
FHL1	NDUFA3	SMARCAL1	PMP22	OR2M4	VEGFA	MTRNR2L11	WDR18	GNAI2
PRDX6	G6PD	GABARAPL1	FBLN1	KIR3DX1	BTF3	S100A10	MGAT1	ALDOA
HSPB6	PLXND1	BICDL2	BTBD2	MIF	C12orf75	PCBP2	MRPS34	TBC1D2
VKORC1L1	FBLN1	NUCB1	ZDHHC2	INHBA	CRKL	UBE2S	FEN1	ACTN1
ACSF2	CYB561A3	LSP1	NXN	PDE6C	LOX	LASP1	MTHFD1	CRIP2
TIMM8B	STOM	FAM20A	OLFML3	FKBP10	CD99	AC138811.2	ANGPTL4	TUBA1C
ASS1	TRAPPC5	SAT1	SECTM1	VEGFA	SRP14	CALM2	PHGDH	KPNB1
MAOA	TSKU	SNED1	TMEM115	RPUSD2	ACTN1	CENPW	UBE2C	PXN
PPARG	IGDCC4	SLC26A2	CLIP3	IER3	H3F3B	CCNB1	NBL1	MGLL
CDC42EP4	FMOD	SULF2	CYGB	COL6A3	CTPS2	CKS1B	DNAJC9	LTBP2
NDUFA13	SCAND1	NOP53	UNC45A	MRC2	TPM4	HNRNPA1	MXD3	BANF1
EPHX1	TBC1D16	ZCCHC24	AXDND1	S100A10	EIF3F	PFN1	BCL2L12	STC2
LAMA4	FNIP2	IGFBP5	POLR2A	CCDC28B	HSPA5	LMNA	CKLF	ATXN7L3B
PGD	NDUFS7	GABRG3	PHF2	PLEKHA5	GARS	DDX5	DDIT4	COL5A1
FANCM	TIMM13	NCOA2	IRAK1	LGALS3	COL12A1	SEC61B	CDCA2	LPCAT4
LDHB	DHRS3	NDRG1	ITGA5	STRA6	MYOF	ANP32B	IRAK1	MTDH
GLDN	PHLDA3	ZGRF1	TPRA1	CREBBP	ARPC2	CDC20	OSBPL5	ANKRD1
PYGB	AKT1S1	IL1R1	FNIP2	TNC	SBDS	CTGF	GAS6	ATP6V1E1
G6PD	TTYH3	NFIX	ALDH5A1	QSOX1	AC138811.2	HNRNPA1L2	ADRM1	TPM4
COX8A	GSTK1	IGF2	SLC9A3R2	CXorf21	SLC1A5	DTYMK	CCNF	WNT5B
MYCBP2	H2AFJ	NRAP	IFITM10	TMEM156	SERPINE2	PDIA4	SORBS3	HMGA1
GPC1	C10orf10	ANGPT1	CDC42EP2	GANAB	MAP2K3	ANXA5	NCAPG	TUBB
SAMM50	TMEM119	FAM81B	NSMF	PDLIM7	WDR1	MYL12B	DHRS3	CAPNS1
FNDC4	MVP	WNT2B	CAPS2	RHBDF1	PPIAL4D	HNRNPR	SPAG5	S100A16
ACADVL	ITPK1	WASHC2C	PISD	UBE2B	IER3	TYMS	FAM111A	CTGF
PPP2R5E	SAT2	CHL1	FAAP20	GOLGA2	MARCKS	EIF1AX	SGTA	ATP1A1
NDUFS5	PLTP	ZNF853	SORBS3	DOCK5	FERMT2	HMGB2	RASSF1	PPP1R18
PLXND1	ARL4C	RAD50	MT2A	LASP1	NREP	PIMREG	MAZ	MAGED1
NDUFB9	CCDC85B	ERICH4	IGDCC4	CAPN9	OSTC	PTMA	CCNB1	EIF5B
DDT	DNPH1	AKR1C3	TNS3	CAV1	EIF3E	CCNB2	SDC4	NUP210
TIMM13	LTBR	LAMB1	LEPR	PLXNB2	ARF4	RRM2	BAP1	RPN2
CD36	IGF2	WIPF3	ATP6V1A	B3GALT1	SDC2	SEC61G	NCLN	ITGA3
RXRA	PSME1	MAB21L3	NAXE	SDE2	INHBA	HNRNPA3	NUDT1	PLXNA3
ETFB	SUMF2	LBP	UPP1	SLC16A7	AMOTL2	HNRNPM	SMTN	SPARC
SH3PXD2A	AC068580.4	SMOC1	PALM	HSPA5	CAP1	PRSS23	PMM1	SRRM2
ANGPTL4	ALDH5A1	YBX3	DDX56	MILR1	TMED9	TPM3	AATF	TPI1
COX6B1	GPC1	ZFP36L1	C5orf63	AC005726.2	MYL12A	SNRPB	NME1	MAP1A
IGFBP5	NMB	LEF1	COMP	MPV17L	C4orf3	DUT	KIF2C	ASB2
AXDND1	INSIG1	SLC4A5	BDKRB2	FBN1	P4HA2	MSN	KIF4A	CCDC92
DGAT1	APOE	HIC2	TRAPPC5	OR4D9	POMP	VEGFC	RACGAP1	DCTN1
LKAAEAR1	HCFC1R1	LAMA4	ZGRF1	NMNAT1	PSMA7	JPT1	GINS2	NUCKS1
PALMD	FAM81B	PRRX1	RPUSD1	GDF11	TMEM59	SNRPF	IMPA2	GNB1
GPD1L	C1S	C1QTNF1	SLC27A1	MAP2K3	ELN	TK1	DDX39A	RAB3B
SLC25A1	ECH1	IL1A	SLC36A2	CAMK2A	TUBB6	POMP	IDH2	U2AF2
MTURN	PLPP1	F5	SAA1	CRKL	SH3BGRL3	CAVIN3	RANBP1	HIST1H4C
ALDH3A2	SQOR	MX1	FLOT2	QRSL1	S100A16	ATP5G3	CKAP2	BGN
C5orf63	ALDH4A1	OGN	DNAH6	BSG	VEGFC	SRSF2	PHLDA3	TBC1D10B
STAT5A	AKR1C4	AGRN	MICAL1	CENPL	ADAMTS1	WDR1	SOGA1	DYNC1I2
GPAM	ABHD14B	HSPB6	CLCN7	ZNF114	PPP1R18	SRP14	SQOR	SMTN
ADAMTS9	AXDND1	KLC3	PORCN	RND1	BSG	B2M	ZBTB16	USP35
PPP2R1B	CEBPA	C1orf74	SLC48A1	SERPINE2	KRTCAP2	H3F3C	PBK	RTN4
CSAD	BRINP1	PDGFRA	MFSD3	CD44	MYH9	EIF3F	CHST3	SPOCD1
ECHS1	AATF	DNAH5	TULP3	ZNF600	ITGA11	HMGN1	MCM3	ID1
PDHA1	UNC45A	NLRP14	C11orf54	PGK1	DUSP1	MARCKS	POC1A	TRIR
PC	BTBD2	SPON1	LZTR1	FANCA	TUBA1A	HSPA5	ATAD3A	PRRC2C
HADH	CFD	EIF3H	STEAP1B	P4HA2	FBN1	FOXC2	ERAL1	PHF5A
ANGPTL2	ATP6V1A	FMOD	TRPV2	SETD5	GLIPR1	CXCL12	SMC4	ARPC5
SELENBP1	C11orf54	CTNNB1	AK7	CTTN	OST4	PCLAF	SPECC1L	RGMB
NDUFC2	ENAM	PMEPA1	WNT5B	COL8A1	GLS	MAP2K3	DHRS7B	B4GALT2
CCDC92	VAMP3	BCL6	PLXNB1	RNF165	TBCA	PGK1	RECQL4	FLOT1
GRINA	SERPING1	PIK3R1	FAM151B	COL5A1	CLTC	RHEB	YIF1B	ATP5EP2
RAB13	ANGPTL2	MTUS1	CHAC1	NNT	BNIP3	HNRNPH3	ANLN	SSRP1
MAZ	BEST1	TTBK1	HAGHL	MMACHC	ESD	BSG	DTYMK	PRMT2
FOXC1	ZGRF1	ISLR	RAMP1	TES	PCBP2	PHLDA2	PNPLA4	ITGA7
UROS	FANCM	HIF1A	PNPLA4	MTCH1	COPA	SNRPE	CDCA4	B2M
LRP3	APOL1	AC239799.1	VSIR	ADAM33	EIF1AX	BIRC5	PHF19	ITGB1
ZNF117	CXCL16	GDF2	MLH3	HELZ2	LTBP2	MCM7	SHCBP1	RBX1
TUSC5	SNRPN	SRPX	MAGEB5	AKR1D1	CRIM1	UBE2C	FAM50A	MSN
TBC1D16	VWCE	PRR12	GABRG3	INPPL1	OAT	GSN	SAC3D1	ERGIC1
INSIG1	PLXDC2	SPINK9	SPNS1	ANXA5	UBE2R2	PTTG1	KIFC1	HSP90AA1
CYB5A	CD320	DOPEY2	SLC6A9	GLE1	ACTA2	CAPZB	GRK6	CEMIP
ELOVL5	FNDC4	COL18A1	CMKLR1	KIAA0907	LIMA1	MKI67	REEP4	CCND1
BOLA2B	INAFM1	OLFML2B	OFD1	CCNL2	YWHAB	SDF2L1	NRM	CKB
BEST1	CD74	C2orf16	CLIC3	IL23R	XBP1	CSRP1	PELP1	ATP6V0E1
HSPD1	CLIP3	APOL4	SUSD2	PIGX	MORF4L2	MYBL2	SLC39A3	YIF1A
BCL6	HTRA3	TEKT3	RAPGEF6	PRSS23	ODC1	ODC1	UNC45A	MAT2A
COL3A1	MUL1	ENAM	HIST1H2BF	MKRN2OS	SELENOW	PLP2	EVA1B	CHGA
RTN3	SORBS2	DDX3Y	SPATC1L	H2AFY2	DSP	ARL6IP1	ANPEP	KRT19
AQP7	UBE2L6	ZNF503	FNDC10	GTF2H2	UGCG	TRA2B	NKD2	GIPC1
WDR25	SLC27A1	HLA-E	ECEL1	CHPF2	PTX3	SET	FAM135B	GARS
LAMB1	C9orf16	PGD	NKD2	MARCKS	ARID5B	ATPIF1	EIF4EBP1	IGFBP6
ISOC2	GNPDA1	ERVV-2	IMPA2	MSL2	H3F3C	PLK1	PREX1	LOXL2
MCRIP2	SLC48A1	TEX101	MARCH2	TMC7	HMGN1	XRCC6	RPUSD1	TIMP2
MGST1	SCAP	HECW1	VWCE	DDAH2	COL5A2	FUS	KMT5A	CAVIN3
ACOX1	CHI3L1	ZFP3	TRMT1	LUM	CALM1	PHB2	MICAL1	PTP4A2
ALDOA	SMOC1	ARMC3	SGCG	CD160	PALLD	S100A16	RIN1	S100A13
GYPC	GPR108	ANGPTL2	WFDC1	PCBP2	NEK7	TXN	UPP1	NAV1
CLUH	NCOA2	ADARB2	ABHD12B	LTBP3	KRTAP1-5	MDH1	THOP1	MORC4
GLRX	C14orf93	CDH10	SLC16A6	ZBP1	UBE2K	IER3	NCAPD2	CLMP
IDH2	CORO1B	FBXW7	UNC93B1	COL12A1	DDX17	HOMER3	SRRT	FAM180A
METTL24	RASD1	RORB	FAM81B	KRTAP10-4	LMO7	ADAMTS1	TMTC1	CSPG4
ACAA2	APBB1IP	MGP	GALNT15	GLS	HMGN2	SRGN	HCFC1R1	MCAM
HEBP2	MFSD3	PPARGC1A	SLC26A6	ACPP	TNFRSF12A	ERH	ACD	XRCC6
TMEM200B	SPNS1	CAVIN2	METTL12	FADS6	RPN2	COX5A	WDR34	EIF6
ALDH1L1	PTGDS	ARHGAP39	TEKT4	ING5	DAB2	AXL	SECTM1	CTTN
SIX1	FAM20A	CST2	LYPD3	TRIM14	CALD1	CCBE1	GALK1	CSTB
LPCAT3	ABHD4	APBB1IP	KRT7	SLC38A2	FHL2	KPNA2	CHTF18	ARHGAP1
CAT	COL18A1	PNRC1	TYMP	FOXJ2	P4HA1	TBCA	UBALD2	SCARA3
ECH1	CAPS2	PRG4	SLC12A7	SVOP	PHLDA2	H2AFV	CCDC34	MICAL2
MRPS25	PNPLA2	C9orf84	CCDC22	PLXNA3	ZFAND3	NOL7	TACC3	COTL1
TSPAN14	ANGPT1	MFSD4A	SPARCL1	SPEG	EIF4A2	NT5E	NCAPH	CHPF
ZBED3	XPR1	CCDC129	TANGO2	HDAC7	UGDH	LSM3	ALDH16A1	PPP1R12A
DECR1	FDXR	TWIST1	TRNP1	HES2	KDELR3	GLIPR1	CAPS2	DAXX
FAM214A	PLIN4	SAMD5	FAM135B	MYOF	RABGAP1	LMNB2	NUSAP1	RAB34
COX7B2	SULT1B1	ZNF260	TRIB3	SUGP2	WSB1	PPP1R18	TGFB1I1	CLTC
NRAP	NR1H3	ELL2	ZFP3	CLCN6	ATP1B3	AURKB	DDX56	VAMP2
FAH	GM2A	HAPLN4	ENAM	OARD1	PLOD2	KRTCAP2	COL8A2	JUND
UBE2M	SFXN4	LPAR6	GCHFR	STUM	TARS	ENY2	FADS2	FST
SERPINF1	PALM	TBC1D8B	SAMHD1	DDX17	CLIC4	FGFR1	TULP3	PRKCE
ETFA	CIAO1	FBN3	CYP3A4	VEGFC	JUNB	KIFC1	DNTTIP1	TINAGL1
PCOLCE2	NWD1	GLIS3	DIABLO	MPHOSPH8	FOXD1	SBDS	AXDND1	EFEMP2
CAMK1	HAGHL	CHRNE	TCEAL7	SEC61G	CDC42EP3	FOXD1	CD320	KRT16
TST	SNTA1	DSEL	CCDC60	KDM5C	MTCH1	KIF20A	C16orf59	FLNB
CLMN	FNDC10	CP	[]	MFSD14C	TMEM50A	ACAN	DRG2	PITPNM3
AIFM2	ZNF260	WNT5A	[]	CCDC30	MGEA5	MGLL	CDK1	PRM3
LAMTOR1	CLCN7	SP8	[]	CAPZA2	BAG3	BUB3	BDH1	LMO7
MME	DDX56	APOL2	[]	KCNA7	ITGBL1	PARK7	LYPD3	MFAP5
ALDH9A1	ACSF2	[]	[]	RNF216	NT5E	VASN	DONSON	EVI5L
ACSL5	LRRC32	[]	[]	ARF4	PXDC1	CRKL	BOP1	ARHGDIA
PKDCC	LKAAEAR1	[]	[]	KRT10	SSBP1	CDC25B	DLGAP5	IFI27L2
ACO1	STEAP1B	[]	[]	HNRNPA1	MYLK	SUB1	PIMREG	USP21
GYG2	CLDN11	[]	[]	CDHR3	SSR3	RBM8A	CPM	METTL17
LIPM	LHX9	[]	[]	ATAD3C	PDLIM5	SERPINE2	KL	CDK2AP2
BOLA2-SMG1P6	THNSL2	[]	[]	PARP15	FGFR1	DIAPH1	KRT7	FOXP1
MTHFD1	SLC12A7	[]	[]	OR14J1	PCBP1	TPX2	MCM8	CREBBP
UQCRH	STEAP1	[]	[]	BTF3	CAV1	BRK1	KIAA1522	FIS1
GAS2L3	LIPM	[]	[]	AGMAT	GHITM	NDUFC2-KCTD14	CIAO1	SEMA7A
ITGA7	HAPLN4	[]	[]	CBWD1	SNRPB2	PTGES3	NTHL1	PRSS36
RPA2	G0S2	[]	[]	HYKK	TAX1BP1	EIF4G2	TROAP	NT5DC2
SDHA	LYPD3	[]	[]	ABL1	SELENOS	PAICS	CNTROB	ATN1
CLIC3	NRAP	[]	[]	WDPCP	COPZ2	EIF3E	CDCA3	COX17
ATAD5	LZTR1	[]	[]	MAFG	SUB1	AMOTL2	CCDC12	ALCAM
FBL	KIF18B	[]	[]	RSBN1L	LGMN	CCDC40	ASF1B	DHCR24
MLXIPL	UAP1L1	[]	[]	PLEKHG4	ATP6V0E1	SFPQ	PLAT	STK25
ANGPT1	MLST8	[]	[]	PNPLA5	ARPC5	DNMT1	GLUL	CSRP1
BTG1	IFITM10	[]	[]	SELENOW	RHOB	TM4SF1	ITGA10	PSME2
PCLO	MCRIP2	[]	[]	ALDH2	PFN2	YWHAQ	RFC3	KLF6
NSDHL	PKHD1	[]	[]	NCAM2	HSPB7	XRCC5	ARHGAP10	TTC3
CDKN2C	SPATC1L	[]	[]	ALPK2	COX20	UBE2L5P	NCAPH2	KRT7
PLCXD1	S1PR3	[]	[]	VASN	MDH1	SSR3	ASPM	SSR3
APMAP	BOC	[]	[]	MMS19	LMCD1	NTMT1	PTPN11	ARHGEF40
HSPE1	UNC93B1	[]	[]	ZFAND3	LRRFIP1	H2AFY	YDJC	RBM25
METTL7A	RPUSD1	[]	[]	AMOTL2	PDHB	IER2	ECEL1	ATP5D
SDC3	QPRT	[]	[]	SLC25A16	ATP5J	CDKN3	SDC1	SLIT2
SOS1	PSMB10	[]	[]	CCBE1	HELZ2	FOXM1	WNT5B	ST3GAL3
GPT2	RAB20	[]	[]	PENK	SERP1	HNRNPA2B1	EZH2	PENK
METTL4	AP1G2	[]	[]	ITGA11	CTHRC1	DLC1	FNDC10	NEXN
HSDL2	ECEL1	[]	[]	AC064853.3	RFTN1	ELOC	[]	AC005726.2
MOCS1	BDKRB2	[]	[]	MTRNR2L13	FOXC2	GNG5	[]	ANP32B
NDUFAB1	SPON2	[]	[]	DHTKD1	RAB32	UBE2K	[]	MLF2
ADH1B	N4BP2L1	[]	[]	TRPM6	GTF3C6	SURF4	[]	NUP93
CDH10	CLIC3	[]	[]	ZNF778	ZNF281	H2AFX	[]	ADD1
[]	RTN4RL1	[]	[]	LAMB3	PPP1R12A	DDAH2	[]	PHLDA2
[]	TIMM44	[]	[]	HMGXB3	SPCS2	GINS2	[]	ARSJ
[]	CCDC60	[]	[]	BNIPL	EMC4	ESD	[]	HSPB7
[]	TGM2	[]	[]	LILRB1	KIAA0355	CDCA8	[]	APLP2
[]	GPX3	[]	[]	HAS1	SEC11A	CENPF	[]	PLOD3
[]	NLRP14	[]	[]	EGR1	ASNS	SEC11A	[]	GOLGA3
[]	ROR2	[]	[]	CXorf36	ANXA7	ECM1	[]	KIF1C
[]	CFAP69	[]	[]	CAVIN4	TNC	TOP2A	[]	PODXL
[]	IFI6	[]	[]	SSH1	KLF2	PSMD7	[]	DCBLD2
[]	PBXIP1	[]	[]	EIF3F	LAPTM4A	HNRNPD	[]	XPO6
[]	ZNF853	[]	[]	FERMT2	RAB1A	RACGAP1	[]	TRIO
[]	SIX2	[]	[]	NOCT	NDUFA12	MYADM	[]	TRIP10
[]	SPARCL1	[]	[]	ZNF343	KLF7	ADGRV1	[]	SLC17A9
[]	TEKT4	[]	[]	DAXX	EIF4G2	NONO	[]	CDC42EP3
[]	TRIM5	[]	[]	ITPA	MSL2	COX17	[]	UFD1
[]	DHRSX	[]	[]	PXDC1	TMED10	PSENEN	[]	CCNL2
[]	DGAT2	[]	[]	COL5A2	SDSL	TNC	[]	KRTCAP2
[]	ZNF117	[]	[]	SMPD4	PDCD6	PDIA6	[]	SEC61B
[]	EXD2	[]	[]	ZNF621	BRK1	MYL12A	[]	MYBL2
[]	TYSND1	[]	[]	BCL2L2-PABPN1	CEMIP	EIF3I	[]	TUBB6
[]	FBXO32	[]	[]	BANF1	ACLY	EWSR1	[]	DWORF
[]	OFD1	[]	[]	DPYSL3	GALNT1	UGDH	[]	FERMT2
[]	TRAPPC6A	[]	[]	CSRP1	ACTR3	ZNF90	[]	TOP2A
[]	SLC5A6	[]	[]	VMAC	TRA2B	NLK	[]	COL4A1
[]	MCAT	[]	[]	FHOD1	REXO2	PAFAH1B3	[]	GREM2
[]	FABP5	[]	[]	PIEZO1	ERRFI1	SNRPC	[]	NAGK
[]	PLIN1	[]	[]	AC245033.1	BNIP3L	DNAJC9	[]	COPZ2
[]	RARRES3	[]	[]	NISCH	ITM2B	CCDC34	[]	CHAF1A
[]	TCEAL7	[]	[]	SEC24D	CDK2AP1	FKBP3	[]	CAPN15
[]	PLEKHF1	[]	[]	AP002495.1	GTF2H5	CRIM1	[]	COL2A1
[]	LEF1	[]	[]	SPOCD1	SERPINE1	EIF4A2	[]	PPP1R15A
[]	SAA1	[]	[]	ZNF761	ARCN1	KHDRBS1	[]	SEPT2
[]	ABHD12B	[]	[]	GALNT10	NDUFB3	CALM1	[]	ITGBL1
[]	PPP1R14A	[]	[]	GDNF	IER2	THBS1	[]	EMP3
[]	IFI35	[]	[]	TRAM2	C1orf198	CORO1C	[]	CSNK2B
[]	ADORA1	[]	[]	ATP10A	CAMK2A	SMAD3	[]	RGS4
[]	DIABLO	[]	[]	DLC1	CTSZ	UBE2T	[]	UQCRH
[]	UBA7	[]	[]	FOXC2	LPP	ITGB1BP1	[]	DMPK
[]	SPON1	[]	[]	CELF1	FBLIM1	ATP1B3	[]	RAI14
[]	PNPLA1	[]	[]	ANKRD16	NDUFC2-KCTD14	MT1E	[]	DNMT1
[]	PUS3	[]	[]	SEC24C	ENY2	TRIO	[]	DGCR2
[]	CRYBB2	[]	[]	DAB2	PLS3	VPS29	[]	CENPV
[]	GABRR1	[]	[]	CA12	GADD45A	RAC2	[]	MT1HL1
[]	MAOA	[]	[]	HTD2	PRPS1	BFAR	[]	PLCB3
[]	CLU	[]	[]	PDGFRB	TTC37	MTRNR2L6	[]	UCHL1
[]	TMCC2	[]	[]	HOMER3	RPN1	SRSF4	[]	SERTAD2
[]	[]	[]	[]	AC007326.4	RER1	EMC4	[]	FIBP
[]	[]	[]	[]	CERCAM	NOL7	RPN1	[]	TCTA
[]	[]	[]	[]	CD33	KCTD20	GCN1	[]	AC138811.2
[]	[]	[]	[]	NTMT1	CRYAB	SNRPD1	[]	PLP2
[]	[]	[]	[]	FLNB	EGR1	HMGB3	[]	DDAH1
[]	[]	[]	[]	[]	TPST2	ZC3H15	[]	ARPC1A
[]	[]	[]	[]	[]	FGF7	FST	[]	ATP1B3
[]	[]	[]	[]	[]	C7orf73	CLPP	[]	PFKP
[]	[]	[]	[]	[]	RND3	SMS	[]	MARVELD1
[]	[]	[]	[]	[]	MAPRE1	POC1A	[]	PLAUR
[]	[]	[]	[]	[]	SNX7	RPA1	[]	KCTD20
[]	[]	[]	[]	[]	SNRPG	LUM	[]	NXF1
[]	[]	[]	[]	[]	FOXP1	ID1	[]	ANK2
[]	[]	[]	[]	[]	AC010422.3	NOP58	[]	DRG1
[]	[]	[]	[]	[]	TMED2	PSMD13	[]	CST6
[]	[]	[]	[]	[]	TMEM143	SLC38A2	[]	TAGLN2
[]	[]	[]	[]	[]	ATP6V1G1	RAB1A	[]	TIMP3
[]	[]	[]	[]	[]	SYNPO2	LSM5	[]	CAPZA1
[]	[]	[]	[]	[]	MMADHC	BAG3	[]	NLK
[]	[]	[]	[]	[]	MICAL2	SRSF9	[]	RANGAP1
[]	[]	[]	[]	[]	GADD45B	CCT2	[]	CDH2
[]	[]	[]	[]	[]	WAC	CERS2	[]	SPATS2L
[]	[]	[]	[]	[]	ATRAID	PDHB	[]	FAM189B
[]	[]	[]	[]	[]	MFAP5	PTK6	[]	CCT2
[]	[]	[]	[]	[]	MAP1LC3B	NDUFB3	[]	SLC7A1
[]	[]	[]	[]	[]	ARHGEF17	YWHAZ	[]	CLIC4
[]	[]	[]	[]	[]	LEPROT	PRKACA	[]	C16orf45
[]	[]	[]	[]	[]	FOS	EGR1	[]	COX20
[]	[]	[]	[]	[]	YIPF5	EBP	[]	IER3
[]	[]	[]	[]	[]	HNRNPA1L2	RAB3B	[]	PRKACA
[]	[]	[]	[]	[]	TMEM14C	NDUFB6	[]	LAMTOR5
[]	[]	[]	[]	[]	PAPSS1	HNRNPH1	[]	ACTR2
[]	[]	[]	[]	[]	GNG5	DAB2	[]	ORMDL2
[]	[]	[]	[]	[]	NR3C1	DHX9	[]	HMGN2
[]	[]	[]	[]	[]	CNN3	PSMD11	[]	SF1
[]	[]	[]	[]	[]	SPCS3	OSTC	[]	SERINC2
[]	[]	[]	[]	[]	PRKACA	MAD2L2	[]	SAMD1
[]	[]	[]	[]	[]	FKBP3	NR2F6	[]	TRAPPC1
[]	[]	[]	[]	[]	TRIO	CACYBP	[]	AURKB
[]	[]	[]	[]	[]	MSANTD3	PKMYT1	[]	MTCH2
[]	[]	[]	[]	[]	COL4A1	GADD45A	[]	CERCAM
[]	[]	[]	[]	[]	DAXX	JUNB	[]	DCUN1D2
[]	[]	[]	[]	[]	SF3B6	HACD3	[]	UBE2C
[]	[]	[]	[]	[]	MRFAP1	TRAM2	[]	ATP2B4
[]	[]	[]	[]	[]	PDIA4	MSANTD3	[]	SEPT11
[]	[]	[]	[]	[]	DAZAP2	ETNPPL	[]	SCFD2
[]	[]	[]	[]	[]	TNFAIP1	PLAUR	[]	TNKS1BP1
[]	[]	[]	[]	[]	ITGB1BP1	UBE2R2	[]	C7orf50
[]	[]	[]	[]	[]	UBE2L5P	DEK	[]	NASP
[]	[]	[]	[]	[]	HACD3	SSBP1	[]	TAX1BP1
[]	[]	[]	[]	[]	PPHLN1	MRFAP1	[]	TRAPPC4
[]	[]	[]	[]	[]	LBH	CDCA3	[]	BCLAF1
[]	[]	[]	[]	[]	EIF4H	PENK	[]	FUS
[]	[]	[]	[]	[]	DACT1	POSTN	[]	PKMYT1
[]	[]	[]	[]	[]	AK4	CDK1	[]	USP11
[]	[]	[]	[]	[]	DHX15	YWHAH	[]	PRC1
[]	[]	[]	[]	[]	MYO1B	ZWINT	[]	ZNF580
[]	[]	[]	[]	[]	SRSF9	KIF2C	[]	PARVA
[]	[]	[]	[]	[]	RSU1	CBR3	[]	DVL1
[]	[]	[]	[]	[]	DDAH1	UBE2N	[]	MKI67
[]	[]	[]	[]	[]	TIMM17A	NSD2	[]	SAE1
[]	[]	[]	[]	[]	RHEB	SPCS2	[]	SF3A2
[]	[]	[]	[]	[]	PPA1	C1QBP	[]	CA12
[]	[]	[]	[]	[]	FAM45A	FGF5	[]	IFFO1
[]	[]	[]	[]	[]	TXNDC15	PCNA	[]	TECR
[]	[]	[]	[]	[]	COX7A2L	AC026954.2	[]	DYNLT1
[]	[]	[]	[]	[]	DMPK	SMPD4	[]	ARF3
[]	[]	[]	[]	[]	PENK	CCNA2	[]	RRAGC
[]	[]	[]	[]	[]	OGT	ARCN1	[]	SUGP2
[]	[]	[]	[]	[]	PCK2	CDK2	[]	STX1A
[]	[]	[]	[]	[]	P3H1	CLIC4	[]	IGFBP5
[]	[]	[]	[]	[]	ALPK2	NGDN	[]	RAB11B
[]	[]	[]	[]	[]	GRSF1	EIF4H	[]	MYLK
[]	[]	[]	[]	[]	PTS	SLC1A5	[]	MPL
[]	[]	[]	[]	[]	LATS2	EXOSC9	[]	P4HA1
[]	[]	[]	[]	[]	LITAF	AC010422.3	[]	AKAP12
[]	[]	[]	[]	[]	ARL2BP	SKA2	[]	MYO1B
[]	[]	[]	[]	[]	SERTAD2	AURKA	[]	FKBP11
[]	[]	[]	[]	[]	GPX8	SAPCD2	[]	KRTAP1-5
[]	[]	[]	[]	[]	MINDY2	ECI1	[]	MYADM
[]	[]	[]	[]	[]	SELENOF	CDK2AP2	[]	SRRT
[]	[]	[]	[]	[]	FNDC1	SNRPA1	[]	HEG1
[]	[]	[]	[]	[]	SMIM14	CKLF	[]	SLC20A1
[]	[]	[]	[]	[]	MGLL	EMD	[]	LRRC59
[]	[]	[]	[]	[]	PSMA3	FANCI	[]	EIF5
[]	[]	[]	[]	[]	NDUFS4	TACC3	[]	TM4SF1
[]	[]	[]	[]	[]	MAPK1IP1L	PSMA3	[]	HAPLN3
[]	[]	[]	[]	[]	CSRNP1	GIPC1	[]	CAV1
[]	[]	[]	[]	[]	VGLL3	KLF2	[]	TAOK2
[]	[]	[]	[]	[]	FGF2	SMURF2	[]	CREB3L1
[]	[]	[]	[]	[]	DPYSL2	KRTAP2-3	[]	SMURF2
[]	[]	[]	[]	[]	ARHGAP23	UTP6	[]	FAM114A1
[]	[]	[]	[]	[]	NTN4	SPAG5	[]	PMF1
[]	[]	[]	[]	[]	DDX21	DGUOK	[]	SLC35B2
[]	[]	[]	[]	[]	GLB1	CENPN	[]	GGNBP2
[]	[]	[]	[]	[]	DYNLT1	LAPTM4A	[]	CHMP1A
[]	[]	[]	[]	[]	CAPZA2	GTSE1	[]	SMARCA4
[]	[]	[]	[]	[]	CSNK1A1	PPIH	[]	VOPP1
[]	[]	[]	[]	[]	SLIT3	ERLIN1	[]	NRDC
[]	[]	[]	[]	[]	USP9X	PRPS1	[]	PCGF2
[]	[]	[]	[]	[]	PDPR	DHX15	[]	COPS3
[]	[]	[]	[]	[]	FEZ2	ARF4	[]	NYNRIN
[]	[]	[]	[]	[]	ECM1	TPBG	[]	WIPI2
[]	[]	[]	[]	[]	MCAM	AC068631.2	[]	RANBP1
[]	[]	[]	[]	[]	NEDD9	MYOF	[]	EBF3
[]	[]	[]	[]	[]	CITED2	TARS	[]	PIP5K1C
[]	[]	[]	[]	[]	YWHAH	UGCG	[]	FHOD1
[]	[]	[]	[]	[]	SNRPE	OAT	[]	TACC3
[]	[]	[]	[]	[]	CDH2	ELAVL1	[]	ZMAT2
[]	[]	[]	[]	[]	GCN1	HIST1H4A	[]	MCM7
[]	[]	[]	[]	[]	PSMD14	CHPF2	[]	RHBDD2
[]	[]	[]	[]	[]	HNRNPH3	RNPS1	[]	APPL2
[]	[]	[]	[]	[]	THOC7	MORF4L2	[]	LYPD1
[]	[]	[]	[]	[]	PSAT1	[]	[]	TUBA4B
[]	[]	[]	[]	[]	ID2	[]	[]	RBM5
[]	[]	[]	[]	[]	FOXJ2	[]	[]	FEZ2
[]	[]	[]	[]	[]	NDUFB6	[]	[]	NAP1L4
[]	[]	[]	[]	[]	ZNF706	[]	[]	CUL1
[]	[]	[]	[]	[]	PAM	[]	[]	CNOT1
[]	[]	[]	[]	[]	UNC5B	[]	[]	RER1
[]	[]	[]	[]	[]	CTDSP2	[]	[]	[]
[]	[]	[]	[]	[]	ARMCX2	[]	[]	[]
[]	[]	[]	[]	[]	GBP1	[]	[]	[]
[]	[]	[]	[]	[]	ATP5J2-PTCD1	[]	[]	[]
[]	[]	[]	[]	[]	ADAM9	[]	[]	[]
[]	[]	[]	[]	[]	SFT2D1	[]	[]	[]
[]	[]	[]	[]	[]	CORO1C	[]	[]	[]
[]	[]	[]	[]	[]	SLIT2	[]	[]	[]
[]	[]	[]	[]	[]	TMEM230	[]	[]	[]
[]	[]	[]	[]	[]	MTHFD2	[]	[]	[]
[]	[]	[]	[]	[]	TUSC3	[]	[]	[]
[]	[]	[]	[]	[]	CHAC1	[]	[]	[]
[]	[]	[]	[]	[]	TNIP1	[]	[]	[]
[]	[]	[]	[]	[]	CCNDBP1	[]	[]	[]
[]	[]	[]	[]	[]	FAM214B	[]	[]	[]
[]	[]	[]	[]	[]	SRP19	[]	[]	[]
[]	[]	[]	[]	[]	COL5A3	[]	[]	[]
[]	[]	[]	[]	[]	ATP6AP2	[]	[]	[]
[]	[]	[]	[]	[]	CAPZA1	[]	[]	[]
[]	[]	[]	[]	[]	TMBIM4	[]	[]	[]
[]	[]	[]	[]	[]	PSMA1	[]	[]	[]
[]	[]	[]	[]	[]	RAB3GAP1	[]	[]	[]
[]	[]	[]	[]	[]	GBE1	[]	[]	[]
[]	[]	[]	[]	[]	RAC2	[]	[]	[]
[]	[]	[]	[]	[]	FAP	[]	[]	[]
[]	[]	[]	[]	[]	JAG1	[]	[]	[]
[]	[]	[]	[]	[]	SMURF2	[]	[]	[]
[]	[]	[]	[]	[]	HIKESHI	[]	[]	[]
[]	[]	[]	[]	[]	IAH1	[]	[]	[]
[]	[]	[]	[]	[]	PPIC	[]	[]	[]
[]	[]	[]	[]	[]	MAFG	[]	[]	[]
[]	[]	[]	[]	[]	TNFAIP2	[]	[]	[]
[]	[]	[]	[]	[]	MPC2	[]	[]	[]
[]	[]	[]	[]	[]	HACD1	[]	[]	[]
[]	[]	[]	[]	[]	GORASP2	[]	[]	[]
[]	[]	[]	[]	[]	PICALM	[]	[]	[]
[]	[]	[]	[]	[]	MED10	[]	[]	[]
[]	[]	[]	[]	[]	IARS	[]	[]	[]
[]	[]	[]	[]	[]	ITGA8	[]	[]	[]
[]	[]	[]	[]	[]	CFL2	[]	[]	[]
[]	[]	[]	[]	[]	FBLN5	[]	[]	[]
[]	[]	[]	[]	[]	CETN2	[]	[]	[]
[]	[]	[]	[]	[]	KRTAP2-3	[]	[]	[]
[]	[]	[]	[]	[]	CHPF2	[]	[]	[]
[]	[]	[]	[]	[]	PPP1R3C	[]	[]	[]
[]	[]	[]	[]	[]	CCNL1	[]	[]	[]
[]	[]	[]	[]	[]	C9orf3	[]	[]	[]
[]	[]	[]	[]	[]	SULF1	[]	[]	[]
[]	[]	[]	[]	[]	TNFRSF11B	[]	[]	[]
[]	[]	[]	[]	[]	CDC42SE1	[]	[]	[]
[]	[]	[]	[]	[]	RFLNB	[]	[]	[]
[]	[]	[]	[]	[]	ANKRD1	[]	[]	[]
[]	[]	[]	[]	[]	ULBP2	[]	[]	[]
[]	[]	[]	[]	[]	HIST1H3A	[]	[]	[]
[]	[]	[]	[]	[]	ACSL4	[]	[]	[]
[]	[]	[]	[]	[]	FAM171A1	[]	[]	[]
[]	[]	[]	[]	[]	TUFT1	[]	[]	[]
[]	[]	[]	[]	[]	UBE2E3	[]	[]	[]
[]	[]	[]	[]	[]	TMEM14A	[]	[]	[]
[]	[]	[]	[]	[]	MAP3K7	[]	[]	[]
[]	[]	[]	[]	[]	BAMBI	[]	[]	[]
[]	[]	[]	[]	[]	AP3S1	[]	[]	[]
[]	[]	[]	[]	[]	EMC7	[]	[]	[]
[]	[]	[]	[]	[]	GREM2	[]	[]	[]
[]	[]	[]	[]	[]	STK19	[]	[]	[]
[]	[]	[]	[]	[]	SMIM20	[]	[]	[]
[]	[]	[]	[]	[]	SLC2A1	[]	[]	[]
[]	[]	[]	[]	[]	ADAM19	[]	[]	[]
[]	[]	[]	[]	[]	GLTP	[]	[]	[]
[]	[]	[]	[]	[]	AC026954.2	[]	[]	[]
[]	[]	[]	[]	[]	INSIG2	[]	[]	[]
[]	[]	[]	[]	[]	HIST1H4L	[]	[]	[]
[]	[]	[]	[]	[]	NECAP2	[]	[]	[]
[]	[]	[]	[]	[]	RABGGTB	[]	[]	[]
[]	[]	[]	[]	[]	COX17	[]	[]	[]
[]	[]	[]	[]	[]	ARL8A	[]	[]	[]
[]	[]	[]	[]	[]	TPBG	[]	[]	[]
[]	[]	[]	[]	[]	RCAN1	[]	[]	[]
[]	[]	[]	[]	[]	KLF4	[]	[]	[]
[]	[]	[]	[]	[]	PAIP2	[]	[]	[]
[]	[]	[]	[]	[]	MTIF3	[]	[]	[]
[]	[]	[]	[]	[]	NUAK1	[]	[]	[]
[]	[]	[]	[]	[]	LIMCH1	[]	[]	[]
[]	[]	[]	[]	[]	EIF1B	[]	[]	[]
[]	[]	[]	[]	[]	DPM1	[]	[]	[]
[]	[]	[]	[]	[]	GALNT11	[]	[]	[]
[]	[]	[]	[]	[]	CHMP5	[]	[]	[]
[]	[]	[]	[]	[]	FTSJ1	[]	[]	[]
[]	[]	[]	[]	[]	ZFAND5	[]	[]	[]
[]	[]	[]	[]	[]	CMTM6	[]	[]	[]
[]	[]	[]	[]	[]	RDH11	[]	[]	[]
[]	[]	[]	[]	[]	SCFD1	[]	[]	[]
[]	[]	[]	[]	[]	MAP2K1	[]	[]	[]
[]	[]	[]	[]	[]	SYT12	[]	[]	[]
[]	[]	[]	[]	[]	STK38L	[]	[]	[]
[]	[]	[]	[]	[]	TGIF2-C20orf24	[]	[]	[]
[]	[]	[]	[]	[]	POLR2K	[]	[]	[]
[]	[]	[]	[]	[]	NGF	[]	[]	[]
[]	[]	[]	[]	[]	RPF2	[]	[]	[]
[]	[]	[]	[]	[]	P3H2	[]	[]	[]
[]	ANO10	FGFR2	FNDC10	CEP135	MAGED2	PPIH	SF3B2	COMMD1
[]	N4BP2L1	CHI3L1	ABCC3	HGSNAT	RHBDF1	ERLIN1	NUP58	CDC25B
[]	GMDS	GCHFR	DPP7	KIRREL1	VGLL3	PRPS1	IMPDH1	GABBR2
[]	CLIC3	GUCY1A2	CTIF	CSRNP1	HLA-C	MYH9	PPP2CB	PSMB3
[]	SELENOH	TMEM119	MOGS	NKTR	YBX1	DHX15	OLFML3	KLF2
[]	TMEM222	STAU2	ALDH1B1	MYADML2	RBPJ	ANXA11	NOP2	SRPRA
[]	RTN4RL1	LBHD1	ECEL1	TMEM214	FGF2	PSMD4	TBX2	ENO2
[]	BCKDK	RARB	ARFRP1	ATXN3	SLIRP	ARF4	LTBR	SEC16A
[]	UROS	DCDC1	ASNA1	RBM6	DPYSL2	TPBG	PSME1	GOLGA2
[]	HECTD3	ARHGAP5	LCMT1	PCBP1	CLPP	AC068631.2	TBC1D16	TRAK1
[]	SAMM50	RIF1	ABCC1	TMEM68	ARHGAP23	COPRS	GLUL	PEF1
[]	IL17RC	SHANK2	NKD2	SPATA33	ATP5F1	MYOF	AAR2	DOCK5
[]	NENF	IREB2	TTC38	CADPS2	NTN4	PLEKHO1	SH3GL1	PAFAH1B1
[]	LAYN	MAF	IMPA2	IFFO1	DDX21	TARS	ATAD5	BRD4
[]	URGCP	MGAT4C	PPP6R1	SMAD3	DIP2C	CRLF1	MZT2B	SUPT16H
[]	TOM1	KLK8	ENTPD6	CRLF1	GLB1	UGCG	STIM1	MT1A
[]	TIMM44	OR52A5	JMJD8	LAMC2	CCDC40	OAT	ZGRF1	SREK1IP1
[]	MTX1	TMTC3	NCOA2	ENAH	DYNLT1	ELAVL1	PYGB	SUN2
[]	APEH	NFIB	C14orf93	WSB1	CAPZA2	MTRNR2L10	CEP250	GALNT10
[]	CCDC60	PTPRD	PER1	B3GNT6	CSNK1A1	HIST1H4A	ITGA10	MTPN
[]	NECTIN2	VCAM1	PLTP	MTRNR2L3	PLXNA3	CHPF2	RFC3	PFDN2
[]	SLC22A18	ERCC6L2	A4GALT	C15orf40	SLIT3	PARP1	ARHGAP10	SLC39A14
[]	GALNTL6	CNTN1	ZNF771	SMYD4	MPHOSPH8	HNRNPAB	ALG1	MYH9
[]	MFSD5	TTC33	MARCH2	CEP126	EIF5	RNPS1	RBM10	PRPF8
[]	RAD50	ZNF277	MINK1	THADA	USP9X	FAM96B	NCAPH2	CNTNAP1
[]	COPS5	ST8SIA3	RIN1	EIF3I	PDPR	DYNLT1	ASPM	SH3RF1
[]	FAM50A	G3BP2	VWCE	FOXP1	FEZ2	MORF4L2	PTPN11	CXCL12
[]	TGM2	MLIP	TRMT1	C6orf118	SUGT1	SEC13	GTSE1	TMEM214
[]	NOP53	DMXL2	SGCG	OR6C4	YWHAZ	ACTR2	CARS	ISLR2
[]	MECR	KIAA1755	WFDC1	DKK3	GMPPA	CDC42EP3	CENPE	SLC25A39
[]	BLOC1S1	ZNF518B	UBE2L6	FKBP11	ECM1	TRMT6	RETREG3	HNRNPUL1
[]	GABRG3	SOCS4	ABHD12B	ITGA9	SSH1	SLIRP	EML3	APCDD1L
[]	GPX3	SESN3	CTNNB1	CALCOCO1	MCAM	PLEKHB2	NOP16	PCSK7
[]	GDAP1L1	WDFY1	SLC22A18	OR52I1	NEDD9	COPA	LMNB2	GRK7
[]	NLRP14	ARL5B	DNLZ	PHAX	CITED2	PA2G4	CHCHD10	RHOG
[]	FGFR2	NIN	DNAJC11	PGAM1	YWHAH	GTF2A2	INF2	DDR2
[]	RPP25L	FCRL5	CPSF1	TCTE1	EMP3	EMP1	ASMTL	UPF3A
[]	DLGAP4	LRRIQ1	LHX9	ADCY4	HDAC7	GPAT4	TAGLN	LPP
[]	ROR2	IQCH	TP53	ESR2	DNAJB6	CCDC28B	PRRC2A	GLE1
[]	ANKRD6	PDE7B	SLC16A6	C6orf132	SNRPE	HSPE1	FAM192A	PYCR1
[]	LDLRAP1	BRIP1	PLEKHM2	FEM1A	PHB2	CELF1	YDJC	RALBP1
[]	CDC42EP2	SLFN5	CRTC1	USHBP1	CRLF1	AL136295.5	NUP50	PRR11
[]	TRMT1	CRB1	LRRC32	CIR1	CXXC5	ILF2	PSMB8	IGFBP7
[]	DECR2	WDR25	TKFC	PPP1R18	RHOA	LYPD1	SCYL1	AJUBA
[]	PPM1A	IQCC	LIMS2	TRAPPC3	CDH2	PTS	RETREG2	ARPC5L
[]	RFC3	ARID4B	INTS1	SLAMF6	GCN1	CTSB	ECEL1	IQGAP3
[]	CD36	FZD8	DLGAP4	ERAP2	PSMD14	DAZAP2	PER1	BCL7B
[]	GALK1	PTCH1	UNC93B1	ZNF229	SEC62	SRP72	TIA1	PTX3
[]	NFE2L2	CD74	LTBP4	CRIM1	EIF3I	KIR3DX1	FOXN3	MYL4
[]	IRAK1	HHIPL1	CABP4	LDLRAD1	DYNC1LI2	CDC42	SDC1	FURIN
[]	CFAP69	ABCC9	MCM8	COPZ1	HNRNPH3	INHBA	IGDCC4	CTSZ
[]	SLC39A3	FMN1	TSPAN17	METTL17	C16orf45	BRI3	CXCL16	NREP
[]	IFI6	DNAH9	LINC00116	AP5Z1	THOC7	TRMT5	STEAP1B	RGS3
[]	PBXIP1	CAMSAP2	CARHSP1	ITGB5	HNRNPA2B1	CREB3L2	GUCD1	UBR4
[]	DCAKD	C10orf71	FAM81B	ZC3H7B	MORC4	PSRC1	WNT5B	KIFC1
[]	TBC1D17	SOCS7	ASL	HOXA7	PSMA4	TOMM22	INAFM1	PRPF38B
[]	FXYD5	TTYH3	ZNF282	ISCA2	UFC1	RFLNB	LINC00116	AP2B1
[]	SNED1	MAP2	ELP4	IER2	PSAT1	AC024592.3	BACE1	KHSRP
[]	EXOSC4	RBFOX1	ARHGEF19	CYP7A1	ID2	SDC2	MRPS25	PPIAL4D
[]	SMOX	ZNF664	ZFHX2	LRRFIP1	FOXJ2	DNAJC7	ATIC	FAM32A
[]	MTR	SMARCE1	TSC2	ARCN1	DDOST	NDUFAF8	SLC44A1	KRT81
[]	EML3	DNAH12	C7orf26	MARVELD3	APLP2	PLA2G2D	FLOT2	ZNF789
[]	ZNF853	SYNE2	ST5	MARS	NDUFB6	PSMB3	GNL1	MT1E
[]	SIX2	EMCN	WDR25	TRAPPC2	IST1	ZMAT2	EZH2	SH3KBP1
[]	MAP2K7	CLEC2B	MZT2A	IST1	DNAJC15	ARPC5	PRAF2	POMP
[]	METTL12	SCAND1	INF2	PHLDA2	ZNF706	ATP6V0B	FNDC10	CTDNEP1
[]	OSR1	LCORL	KCTD16	CCDC157	AC073610.3	SPCS1	ZNF358	MEGF6
[]	SLC22A23	TIMP4	PSMB8	PLCE1	PAM	CDKN2D	NSD2	AC010422.3
[]	SPARCL1	SMYD1	BAP1	LRG1	PRCP	HYI	GMPPB	PABPN1
[]	NT5C3B	MCF2L2	ZFYVE1	LEMD2	UNC5B	COX7A2L	RBCK1	DUSP14
[]	PEX10	OR2T6	BOLA2-SMG1P6	ANKRD44	PDGFRB	KIF4A	HTRA2	TMEM50A
[]	HMGCL	LDLRAD4	ACADSB	NEK9	CTDSP2	RER1	CLIC3	RRBP1
[]	PSME2	OPRM1	GALNT15	CCDC84	PABPC1	LSM7	TNFRSF1A	GBP4
[]	TEKT4	[]	SLC26A6	LRRC57	DAP	GMPPA	TCEAL3	HDGF
[]	COMMD9	[]	METTL12	REV1	BTG1	SYNCRIP	UXT	KRTAP10-4
[]	NTPCR	[]	IL17RC	OR8G1	MEF2D	GSTO1	LPCAT1	SERPINE2
[]	TRIM5	[]	TSKU	CCDC142	CDH11	EID1	SDC3	UBE2Z
[]	DHRSX	[]	TEKT4	VRTN	ARMCX2	NUSAP1	MEPCE	PALLD
[]	PMP22	[]	PQBP1	FAM213A	HNRNPM	PSMA1	APEH	IFT20
[]	CINP	[]	LYPD3	ENO2	GBP1	STOML2	NSUN5	FOXC2
[]	CGREF1	[]	BLOC1S1	ZNF546	ATP5J2-PTCD1	GTF3C6	POLE	YWHAB
[]	IGBP1	[]	PI4K2A	ZNF517	NDUFB8	BOLA3	MME	ERP29
[]	DGAT2	[]	TTC39C	PUS10	ADAM9	GHITM	SCAMP2	CDR2L
[]	SATB1	[]	URGCP	RAB1A	SUPT4H1	SMTN	CBR3	CLTA
[]	NDUFV3	[]	KRT7	OGT	SFT2D1	SPCS3	OBSL1	UBE2K
[]	ZNF117	[]	P4HTM	ATXN2	PDLIM2	PLEKHA5	DNM2	DIAPH1
[]	EXD2	[]	SUGP1	MYH9	CLMP	SF3B3	CERS6	LRRFIP1
[]	PYGB	[]	ALDH16A1	AP002360.1	CORO1C	PFN2	KIF23	OTUB1
[]	SLC9A3R2	[]	PGPEP1	DHX38	AIMP2	ID2	EMG1	MAP3K20
[]	PSMB8	[]	NSUN5	GALR1	SLIT2	CDH2	SLC44A2	TSG101
[]	TYSND1	[]	MGMT	PXDN	TMEM230	MTDH	TNPO1	TNPO2
[]	FBXO32	[]	WDR55	UBE3B	FAM114A1	TMPO	CEP55	EIF4G3
[]	ZNF549	[]	PLXNA1	CHD2	PIGT	TMA7	KIF18B	UACA
[]	SUGP1	[]	TYMP	SRGN	MTHFD2	HRAS	PIDD1	ATP2A2
[]	OFD1	[]	TGFB1	TRIOBP	CD44	VDAC1	NECTIN2	FMN2
[]	GCDH	[]	RINL	ZNF75A	TUSC3	RBX1	AK2	NDUFA10
[]	CMTM3	[]	ZFAND2A	COL16A1	MGAT5	COPZ2	PRPF6	TAF6
[]	TRAPPC6A	[]	GDAP1L1	MAGEB10	CHAC1	TMEM248	OSBPL10	BAZ1B
[]	CUL4B	[]	CALCOCO2	RFC2	TNIP1	C7orf73	HMBS	PRRX1
[]	SLC5A6	[]	ZNF549	NOTCH2NL	RHOBTB3	PDCD6	MARK2	KMT2A
[]	MCAT	[]	SLC12A7	RTN4	CCNDBP1	HDAC7	FAM43A	LIMA1
[]	FLOT2	[]	SMIM29	DENND2C	FAM214B	HSP90B1	RSRC1	SMAD3
[]	HYAL2	[]	ADARB1	SEC14L5	CDC42	PIN4	WDR25	DHRS1
[]	STAT1	[]	CCDC22	CSMD2	FNBP1	PSMA4	TBRG4	LENG8
[]	ZDHHC24	[]	FXYD5	KLF7	SRP19	PSMC5	UBE2T	FHL2
[]	FABP5	[]	C10orf10	ZNF808	NUCB2	VDAC3	CAPG	PLEKHG5
[]	TRPM7	[]	SH3GLB2	LMO7	OPTN	XBP1	BRD3	NANS
[]	RIOK3	[]	GFRA1	XPO5	ATP8B2	NCAPH	LY6K	RBPJ
[]	DNM2	[]	NFKBIL1	BRI3	MSRB3	HDGF	AP3D1	IFT122
[]	ZFYVE1	[]	SNRNP25	ADGRE5	COL5A3	PAK4	CENPP	DGCR8
[]	ASMTL	[]	ARSA	SH2D2A	PNISR	LSM1	PPP1R14A	BUD31
[]	ISG15	[]	RRP12	SYVN1	ATP6AP2	COPS3	CLK2	CDKN1A
[]	ALAS1	[]	ZNF581	PBOV1	ARPC1A	ACTR3	IDH3G	ATIC
[]	GCAT	[]	THY1	BBC3	CERS2	PLK2	CMKLR1	SBNO1
[]	MOCS1	[]	CACNA1C	DUXA	CAPZA1	ADGRE5	TAF3	SNX17
[]	SEMA4C	[]	DHRSX	ATRAID	TMBIM4	FADS1	JOSD1	ARHGAP35
[]	TBRG4	[]	SPHK1	HEMK1	SRF	KHSRP	ZDHHC16	PPIF
[]	CRAT	[]	HS1BP3	SEC24A	PSMD13	PXN	SHISA4	FOXJ2
[]	H6PD	[]	MON1A	TONSL	PSMA1	DSP	MLH3	C1orf174
[]	PCGF1	[]	GINM1	C1QTNF2	DHX9	UFM1	MYO19	DDX39A
[]	ZSWIM7	[]	GPR137	HAUS2	RAB3GAP1	IQGAP3	ARMC6	CYB561
[]	DHRS4L2	[]	KIF18B	GON4L	GBE1	POLE3	SPC24	SNX9
[]	PLIN1	[]	EPN1	USP37	FXR1	UFD1	BOLA2-SMG1P6	VEGFC
[]	DIAPH2	[]	FKBP8	ARHGEF17	TGOLN2	FANCA	VRK1	TAF15
[]	OR3A2	[]	SPARCL1	ZWINT	CSNK2B	OR7D4	LRP3	CANT1
[]	PISD	[]	TANGO2	TMEM108	RAC2	SCFD2	PTOV1	CSNK1D
[]	RARRES3	[]	FAF1	MTRNR2L4	FAP	FOXP1	DHRSX	PRPF3
[]	SPIRE2	[]	C2CD2	KIAA0355	JAG1	CNN3	AKT1S1	KRT18
[]	TCEAL7	[]	GLCCI1	ARRDC5	SMURF2	TXNDC17	UBE2L6	NF2
[]	SORBS3	[]	PTK7	PTPN7	HIKESHI	ZC3H7B	NDC80	GDI2
[]	RNF26	[]	MECR	ELMOD1	IAH1	U2AF2	PAK1	MFSD1
[]	PLEKHF1	[]	ANGPT1	CDC42BPB	PPIC	SLC14A1	SCAP	KIR3DX1
[]	CNPY3	[]	VARS2	C9orf3	MAFG	GMPPB	PTPA	P4HA2
[]	SLC43A3	[]	UXS1	CREB5	TNFAIP2	RHBDF1	EHBP1L1	JPT1
[]	CTIF	[]	IFT46	EMP1	MTRNR2L6	DCTN3	PAQR3	GPAT4
[]	MINK1	[]	TMEM150A	C12orf49	MPC2	CKS2	CDC25C	VAT1
[]	LEF1	[]	TRNP1	FSD1L	HACD1	HIST1H3A	PPP5C	ZNF655
[]	C5orf63	[]	PKHD1	GREM1	HNRNPA1	XPO6	HMOX2	ICMT
[]	GINM1	[]	ZBTB45	ZNF714	GORASP2	MED24	DRAP1	EPG5
[]	SAA1	[]	FBXL7	SH2B1	MORF4L1	TPST2	ARL14EP	TES
[]	PTGR1	[]	COPE	PDPR	PICALM	PRELID2	DTX2	CLDND1
[]	ABHD12B	[]	RPP25L	ZNF140	MED10	GLRX3	GOLM1	PI4KA
[]	PPP1R14A	[]	CCDC106	SMIM11B	IARS	NECAP2	CMTM3	ANAPC5
[]	FAM162A	[]	PLAT	DLX1	ITGA8	CENPL	ASNA1	JTB
[]	CLUH	[]	FAM135B	COPA	CFL2	MED10	PSME2	AL096870.1
[]	PDE7B	[]	NLRX1	FOXD1	AC068631.2	HNRNPF	MAF1	PRMT1
[]	FKBP8	[]	TRIB3	ARL2BP	RTL8A	CKAP5	MED15	TUBB8
[]	IFI35	[]	CNOT4	RPN1	SPCS1	SDSL	CPSF1	GSK3A
[]	RRP12	[]	LAYN	BRCA1	FBLN5	WAC	SAMHD1	SELENOW
[]	ADORA1	[]	NRP2	PPP1R3B	CETN2	FEN1	SLC48A1	CALCOCO1
[]	DIABLO	[]	CGREF1	SON	SF3B1	TRAPPC4	RAB8A	SCAF11
[]	LRP3	[]	SATB1	RBM8A	ATP10A	UBE2D2	LHX9	POFUT2
[]	PLXNB1	[]	ERBB2	FPR1	KRTAP2-3	SAE1	MCM2	NR3C1
[]	PLXNA4	[]	RAB11FIP3	TNFSF10	CHPF2	PLIN3	SVEP1	HNRNPDL
[]	DHRS7B	[]	ZFP3	CORO2A	PPP1R3C	NCL	HINT2	MAPK8IP3
[]	TGFB1	[]	GCDH	[]	CCNL1	OTUD6A	TSKU	CAP2
[]	WDR78	[]	ENAM	[]	C9orf3	CCNL1	SMOX	ZNF765
[]	WASF3	[]	ERI3	[]	SULF1	MSL2	KIF20A	AURKA
[]	KSR1	[]	PLEKHF1	[]	TNFRSF11B	TMEM183A	CXXC1	SLC35B1
[]	UBA7	[]	FBXW4	[]	RAB11A	ATP2B4	CCM2	LY6K
[]	SPON1	[]	HMGCL	[]	LRRC59	ACOT7	SLC1A4	ANXA5
[]	TBC1D19	[]	DDIT3	[]	GNAI2	CISD1	ANKRD9	PAXX
[]	PNPLA1	[]	JMJD4	[]	SH3BP4	NCS1	INTS1	FADS1
[]	WDR25	[]	TUBG2	[]	ATP5D	RAB34	C19orf48	ARID5B
[]	HMOX2	[]	PSMB10	[]	CDC42SE1	EZH2	SNX8	TNK2
[]	SLC26A2	[]	STOML1	[]	RFLNB	ZFP36	ANAPC7	SRRM1
[]	PUS3	[]	PLPPR2	[]	ANKRD1	TMEM14C	FIZ1	EIF4E2
[]	SUFU	[]	PCDHB1	[]	EXT2	DAXX	DDX11	METTL26
[]	IDH3G	[]	GCHFR	[]	ULBP2	TELO2	AMD1	ARHGEF17
[]	NCDN	[]	SAMHD1	[]	HIST1H3A	TMEM109	CENPS-CORT	COA3
[]	BAG6	[]	ELAC2	[]	ACSL4	MT1HL1	BAX	IER2
[]	EVA1B	[]	PRPF4B	[]	PLIN2	ZNF706	HJURP	CILP
[]	CRYBB2	[]	NRAP	[]	ZMAT2	NDUFA12	ALDH5A1	DDX17
[]	CUEDC2	[]	CYP3A4	[]	ZCRB1	CAMK2A	PQBP1	ACADSB
[]	H1FX	[]	CCDC124	[]	FAM171A1	NPTN	LCA5	RAB1B
[]	CLK4	[]	TBRG4	[]	ZBTB38	CARHSP1	TIMM50	THEM6
[]	GABRR1	[]	OSR1	[]	COX14	CAPN2	BUB1B	IRF3
[]	TSTA3	[]	RFXANK	[]	HTRA1	LSM8	CKAP2L	BOLA2B
[]	GSDMD	[]	DIABLO	[]	TUFT1	PTPN14	CHAF1A	GLIS2
[]	AGTRAP	[]	CNPY3	[]	PLEKHA5	SFT2D1	CTCF	NSD2
[]	MAOA	[]	RSPH1	[]	RARS	ZNF24	HMGA1	MSRB2
[]	GTF3C3	[]	NWD1	[]	UBE2E3	JUND	PLXNA1	RAB5B
[]	WDR46	[]	LPCAT1	[]	ETNPPL	COX6C	RRP36	RDH5
[]	LDOC1	[]	PLXDC2	[]	SYAP1	SPTBN1	JMJD8	AP1S1
[]	CLU	[]	N4BP2L1	[]	TMEM14A	UQCRFS1	EME1	PSMC5
[]	PRSS27	[]	PTPN11	[]	MAP3K7	CTTN	TSPAN17	RABGAP1
[]	ACOX1	[]	YDJC	[]	BAMBI	DDX21	HAUS5	RPS6KB2
[]	ZNF382	[]	PLA2G15	[]	RBX1	ARPC3	SPATA20	SOGA1
[]	STEAP2	[]	CLEC3B	[]	TXNL4A	BNIP3	RBMX	XBP1
[]	GATD1	[]	TIMM44	[]	ZDHHC7	CTHRC1	SULT1B1	PLIN5
[]	DNLZ	[]	ATP13A2	[]	PIGS	CIRBP	CYP3A4	ABCA9
[]	NEPRO	[]	TCEAL7	[]	COPS7A	WDR5	SSBP4	SUMO3
[]	MAP1LC3A	[]	TFIP11	[]	AP3S1	COX20	CCDC183	[]
[]	SRRT	[]	CUL4B	[]	GRK7	FERMT2	GEMIN4	[]
[]	MARK4	[]	FUOM	[]	TRAM1	RANBP1	DNAJC11	[]
[]	ERI3	[]	ABHD14A	[]	C14orf119	CSPG4	AGTRAP	[]
[]	SPSB3	[]	PREX1	[]	PWP1	KCTD5	PPM1M	[]
[]	MAF1	[]	TRIB2	[]	EMC7	CENPA	APBB1	[]
[]	CCDC168	[]	CCDC60	[]	GOPC	FZD7	ECH1	[]
[]	BOLA2-SMG1P6	[]	NCDN	[]	SUMO3	PNISR	GPR137	[]
[]	ZFPM1	[]	PLCB1	[]	GREM2	SF3B6	WDFY1	[]
[]	NOA1	[]	RARA	[]	ANKRD16	SMC4	NT5C3B	[]
[]	CHST15	[]	LMCD1	[]	CCDC107	TMUB1	TP53	[]
[]	TMCC2	[]	ALAD	[]	IFNGR2	MAPK1IP1L	NFATC2IP	[]
[]	APOB	[]	A1CF	[]	STK19	DHX38	HEBP1	[]
[]	FAM89A	[]	COL18A1	[]	LIMS1	NOL12	NSMF	[]
[]	RAB11FIP3	[]	SULT1B1	[]	CCBE1	RBM17	UXS1	[]
[]	SCAMP4	[]	ZMYM1	[]	PLXNB2	IGFBP6	IPO13	[]
[]	GLB1L	[]	HECTD3	[]	SMIM20	C11orf24	E2F1	[]
[]	ZNF703	[]	EGLN2	[]	TAF1D	S100A13	CUEDC1	[]
[]	ZNF800	[]	LCA5	[]	NPM1	NAGK	CEP89	[]
[]	CCS	[]	QPRT	[]	PSMD11	[]	SWI5	[]
[]	EHMT2	[]	THNSL2	[]	IFI27L2	[]	COA7	[]
[]	PAQR7	[]	TBX2	[]	MFSD11	[]	PPDPF	[]
[]	RNF223	[]	ZDHHC24	[]	SLC2A1	[]	FOXRED1	[]
[]	RARA	[]	EHMT2	[]	DBI	[]	NPC1	[]
[]	MLH3	[]	NRXN1	[]	ARHGAP35	[]	H1FX	[]
[]	LCP2	[]	TMEM175	[]	USP47	[]	NRBP2	[]
[]	DEAF1	[]	SP6	[]	EI24	[]	PRR11	[]
[]	TRMT12	[]	SRA1	[]	ADAM19	[]	RPUSD3	[]
[]	MOB3A	[]	TBC1D19	[]	SNRPF	[]	STEAP1	[]
[]	CCDC124	[]	SI	[]	XRCC5	[]	GSK3A	[]
[]	TRIM23	[]	EGLN3	[]	TSPAN18	[]	CTNNB1	[]
[]	PREX1	[]	XYLT1	[]	MED8	[]	ASL	[]
[]	FBXW4	[]	TMEM101	[]	GLTP	[]	FAM46B	[]
[]	PRR7	[]	HTRA2	[]	IL13RA1	[]	TSR3	[]
[]	HMBS	[]	CC2D1A	[]	AC026954.2	[]	C22orf39	[]
[]	PRTG	[]	PTCD2	[]	INSIG2	[]	TTI1	[]
[]	ZNF214	[]	ATAD5	[]	ANKRD44	[]	C19orf47	[]
[]	ACAA2	[]	OSBPL10	[]	HIST1H4L	[]	IFI27L1	[]
[]	CST8	[]	SNTA1	[]	HEG1	[]	GCAT	[]
[]	DDI2	[]	MARK4	[]	ZC3H15	[]	CCND3	[]
[]	ADGB	[]	APBA3	[]	SDF2L1	[]	TRIM27	[]
[]	SP6	[]	FOCAD	[]	KPNA6	[]	NFIB	[]
[]	PELP1	[]	TBC1D17	[]	UQCRC2	[]	TNFRSF8	[]
[]	CIDEC	[]	CHST2	[]	NECAP2	[]	VWCE	[]
[]	TMEM184C	[]	ZNF668	[]	TMEM248	[]	LYAR	[]
[]	TRIM47	[]	TRIM47	[]	SRPRA	[]	PSMB9	[]
[]	DNAH11	[]	APBB2	[]	RABGGTB	[]	SLC26A6	[]
[]	B4GAT1	[]	JDP2	[]	OCIAD2	[]	TLK1	[]
[]	ADGRD1	[]	TXNRD2	[]	CNEP1R1	[]	TWIST1	[]
[]	PRKN	[]	SGSM2	[]	SNRPC	[]	SAA1	[]
[]	GRHL1	[]	RRNAD1	[]	MICA	[]	CTDSPL	[]
[]	TEAD2	[]	USP9Y	[]	RABEPK	[]	MGST1	[]
[]	RFXANK	[]	ASMTL	[]	LMO4	[]	FKBP5	[]
[]	ZNF641	[]	FMN1	[]	ATP2A2	[]	SLC25A10	[]
[]	PGAP3	[]	TSPAN18	[]	HADHB	[]	PCSK7	[]
[]	AK7	[]	PAQR3	[]	FNDC3B	[]	NFIA	[]
[]	TCP11	[]	TFPT	[]	COX17	[]	ATRIP	[]
[]	ZER1	[]	UAP1L1	[]	ARL8A	[]	DCAF15	[]
[]	NRXN1	[]	PPM1A	[]	TPBG	[]	ESPL1	[]
[]	SMIM29	[]	PID1	[]	GGNBP2	[]	RPS6KA2	[]
[]	FAM174A	[]	ADGRD1	[]	RAB34	[]	H2AFV	[]
[]	IP6K1	[]	EXD2	[]	RCAN1	[]	TCHH	[]
[]	CTNNBL1	[]	OR9I1	[]	ATP5H	[]	GABRG3	[]
[]	C7orf26	[]	CLK4	[]	METTL9	[]	TIMM23	[]
[]	A4GALT	[]	AKAP8L	[]	NNT	[]	FAF1	[]
[]	NFKBIL1	[]	NPTXR	[]	UBE2D3	[]	ZBTB45	[]
[]	SLC26A6	[]	MPPED1	[]	AL136295.5	[]	FOSL1	[]
[]	CYP27A1	[]	PLA2R1	[]	KLF4	[]	C1orf21	[]
[]	AC073082.1	[]	LEF1	[]	RAPH1	[]	GAMT	[]
[]	WNT16	[]	SKAP1	[]	PAIP2	[]	TNS3	[]
[]	FOCAD	[]	HEBP1	[]	ARSJ	[]	DDX41	[]
[]	TRPV2	[]	SMYD5	[]	MTIF3	[]	FUBP1	[]
[]	PRR12	[]	C19orf25	[]	GIPC1	[]	MRM2	[]
[]	C15orf38-AP3S2	[]	PPM1M	[]	NUAK1	[]	HABP4	[]
[]	HLA-DMA	[]	HAPLN4	[]	LIMCH1	[]	MED25	[]
[]	AL353588.1	[]	SYNGR2	[]	ZNF90	[]	ALCAM	[]
[]	EYS	[]	AC073082.1	[]	KANK2	[]	NAA38	[]
[]	MME	[]	BTN3A1	[]	TIMP3	[]	HYI	[]
[]	SLC38A6	[]	GDF15	[]	C11orf58	[]	CTNNBL1	[]
[]	PTGS1	[]	ACD	[]	EIF1B	[]	MGRN1	[]
[]	SULF2	[]	PGAP2	[]	DPM1	[]	POP4	[]
[]	BICDL2	[]	TBC1D2	[]	SH3GLB1	[]	EZR	[]
[]	PLPPR3	[]	ABHD4	[]	NSMCE1	[]	CCDC60	[]
[]	FZD4	[]	CORO2B	[]	RRAGA	[]	CLN6	[]
[]	HIST1H1C	[]	PLXNA4	[]	COMMD7	[]	SLC36A2	[]
[]	KIFC2	[]	ABCC9	[]	YWHAQ	[]	NINJ1	[]
[]	SUSD2	[]	PELP1	[]	SPTAN1	[]	CHI3L1	[]
[]	COG4	[]	LYPD6B	[]	ITPA	[]	VPS4A	[]
[]	SLC16A6	[]	PGR	[]	GALNT11	[]	LAMA3	[]
[]	PALMD	[]	NTHL1	[]	CHMP5	[]	RABEP1	[]
[]	WNT2B	[]	CEP250	[]	ARIH2	[]	LSM2	[]
[]	SIX1	[]	AP1G2	[]	DHRS7	[]	TBCD	[]
[]	CXCL3	[]	DNAH7	[]	FTSJ1	[]	[]	[]
[]	SCIMP	[]	MLST8	[]	ZFAND5	[]	[]	[]
[]	TPGS1	[]	BICDL2	[]	CMTM6	[]	[]	[]
[]	RNF113A	[]	ADM2	[]	RDH11	[]	[]	[]
[]	ONECUT2	[]	NFATC2	[]	SCFD1	[]	[]	[]
[]	MUC16	[]	GNG11	[]	STAT1	[]	[]	[]
[]	RRNAD1	[]	MAP2K4	[]	SRPK2	[]	[]	[]
[]	CORO2B	[]	C21orf2	[]	MAP2K1	[]	[]	[]
[]	AGRN	[]	CPZ	[]	CAPN2	[]	[]	[]
[]	TYMP	[]	EVI5L	[]	SYT12	[]	[]	[]
[]	APBB1	[]	ATAD3A	[]	PSMC2	[]	[]	[]
[]	SLC5A3	[]	ANKRD6	[]	HIP1	[]	[]	[]
[]	MMP8	[]	POMT1	[]	GOSR1	[]	[]	[]
[]	METTL21A	[]	PLXDC1	[]	SRSF11	[]	[]	[]
[]	RAP2A	[]	ZRANB1	[]	STK38L	[]	[]	[]
[]	SEPSECS	[]	EYS	[]	TGIF2-C20orf24	[]	[]	[]
[]	IL1A	[]	LIPM	[]	VPS26B	[]	[]	[]
[]	RSRP1	[]	CTNNBL1	[]	FRMD8	[]	[]	[]
[]	MS4A4E	[]	CAMSAP2	[]	C1orf122	[]	[]	[]
[]	ADAMTSL4	[]	PTPRQ	[]	LAMTOR5	[]	[]	[]
[]	NPR2	[]	PLEKHS1	[]	SLC52A2	[]	[]	[]
[]	VSTM2L	[]	RAD50	[]	MFGE8	[]	[]	[]
[]	CCDC141	[]	PRSS53	[]	POLR2K	[]	[]	[]
[]	AC008763.3	[]	SFXN5	[]	KXD1	[]	[]	[]
[]	COMP	[]	RTL10	[]	ABCA13	[]	[]	[]
[]	MERTK	[]	OLA1	[]	ZNF24	[]	[]	[]
[]	UPP1	[]	ZMAT5	[]	NGF	[]	[]	[]
[]	TMEM86A	[]	CDC42EP5	[]	RPF2	[]	[]	[]
[]	NUDT19	[]	PYGO2	[]	P3H2	[]	[]	[]
[]	PANO1	[]	FAM83H	[]	TOMM22	[]	[]	[]
[]	APOD	[]	ZFPM1	[]	CELF1	[]	[]	[]
[]	KCNH6	[]	ADCYAP1R1	[]	KCTD10	[]	[]	[]
[]	FOXRED2	[]	BRINP1	[]	TCEAL8	[]	[]	[]
[]	EPHA6	[]	IKZF2	[]	TAF13	[]	[]	[]
[]	NPTXR	[]	B4GAT1	[]	ATP13A3	[]	[]	[]
[]	HLA-DRA	[]	NR1H2	[]	MEGF6	[]	[]	[]
[]	FAM208B	[]	GRHL1	[]	ABL1	[]	[]	[]
[]	SPHK2	[]	TRMT2A	[]	LIF	[]	[]	[]
[]	DDX41	[]	ZNF473	[]	DNAJB11	[]	[]	[]
[]	ANKRD31	[]	AR	[]	COMMD6	[]	[]	[]
[]	NRK	[]	PDHX	[]	ZNRF1	[]	[]	[]
[]	GPNMB	[]	NHSL2	[]	MAP3K20	[]	[]	[]
[]	AHNAK2	[]	AC008763.3	[]	COPB1	[]	[]	[]
[]	FAM83H	[]	GRIP1	[]	INO80C	[]	[]	[]
[]	ABHD11	[]	GM2A	[]	ADAM12	[]	[]	[]
[]	GSTM5	[]	RSBN1	[]	PJA2	[]	[]	[]
[]	ACADSB	[]	APOL1	[]	MALSU1	[]	[]	[]
[]	CCDC7	[]	LOXL3	[]	RNF115	[]	[]	[]
[]	SNRNP25	[]	NIPAL2	[]	GALNT10	[]	[]	[]
[]	SCAMP5	[]	PTCHD4	[]	PTGES3	[]	[]	[]
[]	IDH1	[]	PIK3CB	[]	OR7D4	[]	[]	[]
[]	GPC4	[]	DIRAS1	[]	PBDC1	[]	[]	[]
[]	TNS3	[]	SETDB1	[]	TSC22D1	[]	[]	[]
[]	SLC8B1	[]	RBKS	[]	UFM1	[]	[]	[]
[]	GLDN	[]	IL16	[]	TMEM167A	[]	[]	[]
[]	HSD11B1	[]	MMRN1	[]	TEX261	[]	[]	[]
[]	PCCB	[]	METTL13	[]	TPP1	[]	[]	[]
[]	ITPKC	[]	TRIM23	[]	LSM8	[]	[]	[]
[]	MPPED1	[]	WNT16	[]	CCT2	[]	[]	[]
[]	SURF1	[]	SELE	[]	BACE2	[]	[]	[]
[]	USP42	[]	ZNF214	[]	IQGAP1	[]	[]	[]
[]	PAQR3	[]	ZSWIM7	[]	SERINC3	[]	[]	[]
[]	COL27A1	[]	SARNP	[]	SEMA5A	[]	[]	[]
[]	HECW1	[]	ANKRD31	[]	RAP1B	[]	[]	[]
[]	CCL5	[]	MAPK12	[]	EMD	[]	[]	[]
[]	DACT2	[]	FADS2	[]	HNRNPD	[]	[]	[]
[]	PIK3CB	[]	ZBTB16	[]	SDF2	[]	[]	[]
[]	TMEM53	[]	LY6K	[]	GYG1	[]	[]	[]
[]	PIGC	[]	RTEL1	[]	TMEM98	[]	[]	[]
[]	TMEM128	[]	CCDC125	[]	ERH	[]	[]	[]
[]	C3	[]	ATP6V0E2	[]	AXL	[]	[]	[]
[]	COG2	[]	RMDN1	[]	ELP2	[]	[]	[]
[]	LRP2BP	[]	ACP6	[]	ACO1	[]	[]	[]
[]	[]	[]	SNX8	[]	KCNMB1	[]	[]	[]
[]	[]	[]	PDE4D	[]	CHMP3	[]	[]	[]
[]	[]	[]	SLC11A2	[]	LYRM2	[]	[]	[]
[]	[]	[]	SLC2A11	[]	CD164	[]	[]	[]
[]	[]	[]	FOXRED1	[]	RAB10	[]	[]	[]
[]	[]	[]	INPP5K	[]	SEC24D	[]	[]	[]
[]	[]	[]	CRYBB2	[]	SSR1	[]	[]	[]
[]	[]	[]	CYTL1	[]	ETV6	[]	[]	[]
[]	[]	[]	USP28	[]	SMPD4	[]	[]	[]
[]	[]	[]	MKNK2	[]	UBE2N	[]	[]	[]
[]	[]	[]	ACKR3	[]	HIGD1A	[]	[]	[]
[]	[]	[]	KCNH5	[]	DEGS1	[]	[]	[]
[]	[]	[]	KIFC2	[]	SNRPA1	[]	[]	[]
[]	[]	[]	[]	[]	LMAN1	[]	[]	[]
[]	[]	[]	[]	[]	SPTBN1	[]	[]	[]
[]	[]	[]	[]	[]	LURAP1L	[]	[]	[]
[]	[]	[]	[]	[]	UBE2D2	[]	[]	[]
[]	[]	[]	[]	[]	USP53	[]	[]	[]
[]	[]	[]	[]	[]	SET	[]	[]	[]
[]	[]	[]	[]	[]	GTPBP2	[]	[]	[]
[]	[]	[]	[]	[]	SEPT2	[]	[]	[]
[]	[]	[]	[]	[]	AC005726.2	[]	[]	[]
[]	[]	[]	[]	[]	MARS	[]	[]	[]
[]	[]	[]	[]	[]	TRMT6	[]	[]	[]
[]	[]	[]	[]	[]	PLEKHB2	[]	[]	[]
[]	[]	[]	[]	[]	SESN2	[]	[]	[]
[]	[]	[]	[]	[]	ST3GAL1	[]	[]	[]
[]	[]	[]	[]	[]	HNRNPA3	[]	[]	[]
[]	[]	[]	[]	[]	FAM180A	[]	[]	[]
[]	[]	[]	[]	[]	ACO2	[]	[]	[]
[]	[]	[]	[]	[]	WDR61	[]	[]	[]
[]	[]	[]	[]	[]	ZC2HC1A	[]	[]	[]
[]	[]	[]	[]	[]	AC024592.3	[]	[]	[]
[]	[]	[]	[]	[]	UFD1	[]	[]	[]
[]	[]	[]	[]	[]	ANP32B	[]	[]	[]
[]	[]	[]	[]	[]	RSRC2	[]	[]	[]
[]	[]	[]	[]	[]	RAB7A	[]	[]	[]
[]	[]	[]	[]	[]	SEC24A	[]	[]	[]
[]	[]	[]	[]	[]	PARP3	[]	[]	[]
[]	[]	[]	[]	[]	TSPAN3	[]	[]	[]
[]	[]	[]	[]	[]	B3GALT1	[]	[]	[]
[]	[]	[]	[]	[]	STRAP	[]	[]	[]
[]	[]	[]	[]	[]	PUM1	[]	[]	[]
[]	[]	[]	[]	[]	RTCA	[]	[]	[]
[]	[]	[]	[]	[]	IFI16	[]	[]	[]
[]	[]	[]	[]	[]	BST1	[]	[]	[]
[]	[]	[]	[]	[]	CXorf21	[]	[]	[]
[]	[]	[]	[]	[]	FHL1	[]	[]	[]
[]	[]	[]	[]	[]	RGS4	[]	[]	[]
[]	[]	[]	[]	[]	NONO	[]	[]	[]
[]	[]	[]	[]	[]	HGSNAT	[]	[]	[]
[]	[]	[]	[]	[]	CFDP1	[]	[]	[]
[]	[]	[]	[]	[]	YTHDF2	[]	[]	[]
[]	[]	[]	[]	[]	HAS1	[]	[]	[]
[]	[]	[]	[]	[]	SNAPIN	[]	[]	[]
[]	[]	[]	[]	[]	CYFIP1	[]	[]	[]
[]	[]	[]	[]	[]	PSMB2	[]	[]	[]
[]	[]	[]	[]	[]	C6orf62	[]	[]	[]
[]	[]	[]	[]	[]	RAB3B	[]	[]	[]
[]	[]	[]	[]	[]	TMEM212	[]	[]	[]
[]	[]	[]	[]	[]	MAD2L1BP	[]	[]	[]
[]	[]	[]	[]	[]	SERTAD1	[]	[]	[]
[]	[]	[]	[]	[]	EFEMP1	[]	[]	[]
[]	[]	[]	[]	[]	RAP1A	[]	[]	[]
[]	[]	[]	[]	[]	SMIM26	[]	[]	[]
[]	[]	[]	[]	[]	NKTR	[]	[]	[]
[]	[]	[]	[]	[]	OTUD6A	[]	[]	[]
[]	[]	[]	[]	[]	DAD1	[]	[]	[]
[]	[]	[]	[]	[]	C1orf43	[]	[]	[]
[]	[]	[]	[]	[]	CTNNAL1	[]	[]	[]
[]	[]	[]	[]	[]	PDCD6IP	[]	[]	[]
[]	[]	[]	[]	[]	AKIRIN1	[]	[]	[]
[]	[]	[]	[]	[]	GGH	[]	[]	[]
[]	[]	[]	[]	[]	VASP	[]	[]	[]
[]	[]	[]	[]	[]	THBS2	[]	[]	[]
[]	[]	[]	[]	[]	PDZD11	[]	[]	[]
[]	[]	[]	[]	[]	C1QBP	[]	[]	[]
[]	[]	[]	[]	[]	TRIB3	[]	[]	[]
[]	[]	[]	[]	[]	TEAD1	[]	[]	[]
[]	[]	[]	[]	[]	DOCK5	[]	[]	[]
[]	[]	[]	[]	[]	RBM17	[]	[]	[]
[]	[]	[]	[]	[]	DERL1	[]	[]	[]
[]	[]	[]	[]	[]	XRN2	[]	[]	[]
[]	[]	[]	[]	[]	GNB2	[]	[]	[]
[]	[]	[]	[]	[]	EIF3L	[]	[]	[]
[]	[]	[]	[]	[]	KCMF1	[]	[]	[]
[]	[]	[]	[]	[]	NR2F6	[]	[]	[]
[]	[]	[]	[]	[]	PGM3	[]	[]	[]
[]	[]	[]	[]	[]	PDXDC1	[]	[]	[]
[]	[]	[]	[]	[]	NEXN	[]	[]	[]
[]	[]	[]	[]	[]	MTX2	[]	[]	[]
[]	[]	[]	[]	[]	OSMR	[]	[]	[]
[]	[]	[]	[]	[]	OCIAD1	[]	[]	[]
[]	[]	[]	[]	[]	TEAD3	[]	[]	[]
[]	[]	[]	[]	[]	GREM1	[]	[]	[]
[]	[]	[]	[]	[]	IRF2BP2	[]	[]	[]
[]	[]	[]	[]	[]	SLU7	[]	[]	[]
[]	[]	[]	[]	[]	MMS19	[]	[]	[]
[]	[]	[]	[]	[]	VPS29	[]	[]	[]
[]	[]	[]	[]	[]	PKP4	[]	[]	[]
[]	[]	[]	[]	[]	NPTN	[]	[]	[]
[]	[]	[]	[]	[]	SEC11C	[]	[]	[]
[]	[]	[]	[]	[]	HOMER3	[]	[]	[]
[]	[]	[]	[]	[]	SF1	[]	[]	[]
[]	[]	[]	[]	[]	ENO2	[]	[]	[]
[]	[]	[]	[]	[]	TFRC	[]	[]	[]
[]	[]	[]	[]	[]	SRSF5	[]	[]	[]
[]	[]	[]	[]	[]	ANXA4	[]	[]	[]
[]	[]	[]	[]	[]	COPG1	[]	[]	[]
[]	[]	[]	[]	[]	WDR45B	[]	[]	[]
[]	[]	[]	[]	[]	NFKBIZ	[]	[]	[]
[]	[]	[]	[]	[]	SH2D4A	[]	[]	[]
[]	[]	[]	[]	[]	Z82206.1	[]	[]	[]
[]	[]	[]	[]	[]	STRN3	[]	[]	[]
[]	[]	[]	[]	[]	PIP5K1A	[]	[]	[]
[]	[]	[]	[]	[]	WDR45	[]	[]	[]
[]	[]	[]	[]	[]	HES1	[]	[]	[]
[]	[]	[]	[]	[]	TM9SF2	[]	[]	[]
[]	[]	[]	[]	[]	TMSB4Y	[]	[]	[]
[]	[]	[]	[]	[]	TXNRD1	[]	[]	[]
[]	[]	[]	[]	[]	KIFAP3	[]	[]	[]
[]	[]	[]	[]	[]	CCNY	[]	[]	[]
[]	[]	[]	[]	[]	NGDN	[]	[]	[]
[]	[]	[]	[]	[]	MID1	[]	[]	[]
[]	[]	[]	[]	[]	C21orf59	[]	[]	[]
[]	[]	[]	[]	[]	ANKIB1	[]	[]	[]
[]	[]	[]	[]	[]	HAPLN3	[]	[]	[]
[]	[]	[]	[]	[]	LMOD1	[]	[]	[]
[]	[]	[]	[]	[]	TCTE1	[]	[]	[]
[]	[]	[]	[]	[]	COLGALT1	[]	[]	[]
[]	[]	[]	[]	[]	SLC35E1	[]	[]	[]
[]	[]	[]	[]	[]	EXOSC9	[]	[]	[]
[]	[]	[]	[]	[]	NTAN1	[]	[]	[]
[]	[]	[]	[]	[]	STK38	[]	[]	[]
[]	[]	[]	[]	[]	BFAR	[]	[]	[]
[]	[]	[]	[]	[]	TERF2IP	[]	[]	[]
[]	[]	[]	[]	[]	RABGEF1	[]	[]	[]
[]	[]	[]	[]	[]	ATP5C1	[]	[]	[]
[]	[]	[]	[]	[]	CBLB	[]	[]	[]
[]	[]	[]	[]	[]	MARCH6	[]	[]	[]
[]	[]	[]	[]	[]	AC068547.1	[]	[]	[]
[]	[]	[]	[]	[]	ISG20L2	[]	[]	[]
[]	[]	[]	[]	[]	SMS	[]	[]	[]
[]	[]	[]	[]	[]	CCNA1	[]	[]	[]
[]	[]	[]	[]	[]	PELO	[]	[]	[]
[]	[]	[]	[]	[]	SPOP	[]	[]	[]
[]	[]	[]	[]	[]	JKAMP	[]	[]	[]
[]	[]	[]	[]	[]	CYSTM1	[]	[]	[]
[]	[]	[]	[]	[]	FAM177A1	[]	[]	[]
[]	[]	[]	[]	[]	STX16	[]	[]	[]
[]	[]	[]	[]	[]	YRDC	[]	[]	[]
[]	[]	[]	[]	[]	XPOT	[]	[]	[]
[]	[]	[]	[]	[]	DGUOK	[]	[]	[]
[]	[]	[]	[]	[]	CHCHD1	[]	[]	[]
[]	[]	[]	[]	[]	NPEPPS	[]	[]	[]
[]	[]	[]	[]	[]	NAA20	[]	[]	[]
[]	[]	[]	[]	[]	SLC35A2	[]	[]	[]
[]	[]	[]	[]	[]	SNAI2	[]	[]	[]
[]	[]	[]	[]	[]	AIG1	[]	[]	[]
[]	[]	[]	[]	[]	FAM3C	[]	[]	[]
[]	[]	[]	[]	[]	DKK3	[]	[]	[]
[]	[]	[]	[]	[]	DPH3	[]	[]	[]
[]	[]	[]	[]	[]	NDFIP1	[]	[]	[]
[]	[]	[]	[]	[]	FAM126A	[]	[]	[]
[]	[]	[]	[]	[]	GTF2A2	[]	[]	[]
[]	[]	[]	[]	[]	SUGCT	[]	[]	[]
[]	[]	[]	[]	[]	SLC41A3	[]	[]	[]
[]	[]	[]	[]	[]	SYVN1	[]	[]	[]
[]	[]	[]	[]	[]	GABBR1	[]	[]	[]
[]	[]	[]	[]	[]	STK17A	[]	[]	[]
[]	[]	[]	[]	[]	ALDH1L2	[]	[]	[]
[]	[]	[]	[]	[]	CARD19	[]	[]	[]
[]	[]	[]	[]	[]	EIF3M	[]	[]	[]
[]	[]	[]	[]	[]	TRMT5	[]	[]	[]
[]	[]	[]	[]	[]	AFAP1	[]	[]	[]
