# Supplementary material for: Delineating the heterogeneity of matrix-directed differentiation toward soft and stiff tissue lineages via single-cell profiling
Source: Proc Natl Acad Sci U S A. 2021 May 3;118(19):e2016322118. doi: 10.1073/pnas.2016322118 (PMC8126831; doi:10.1073/pnas.2016322118)
Supplement: Supplementary File [file pnas.2016322118.sd02.xlsx]

## Sheet: MS_gene_list
	gene_sym	area_between_curves	stiffness
1	SERPINE1	31.7086	Stiff
2	STC2	29.3661	Stiff
3	ELN	28.7999	Stiff
4	CTGF	27.8663	Stiff
5	ACTA2	27.651	Stiff
6	TAGLN	25.1884	Stiff
7	GAS6	24.8573	Stiff
8	GARS	24.6115	Stiff
9	AXL	24.1636	Stiff
10	FHL2	23.6949	Stiff
11	COL3A1	23.3852	Soft
12	PLP2	23.2129	Stiff
13	FSCN1	22.8449	Stiff
14	ACAN	22.2424	Stiff
15	COL8A1	22.1036	Stiff
16	UQCRQ	21.8387	Soft
17	C12orf75	21.8084	Stiff
18	MICAL2	21.5539	Stiff
19	TPM1	21.4105	Stiff
20	GLIPR1	21.1812	Stiff
21	NLK	20.9908	Soft
22	CALD1	20.9715	Stiff
23	MYADM	20.4189	Stiff
24	THBS1	20.2191	Stiff
25	SERPINE2	20.1296	Stiff
26	CDC42EP3	20.0856	Stiff
27	MT2A	20.0685	Stiff
28	IER3	19.9773	Stiff
29	FOXC2	19.5321	Stiff
30	INHBA	19.488	Stiff
31	ITGBL1	19.4339	Stiff
32	PLPP3	19.2712	Stiff
33	ISLR	19.2189	Soft
34	ANXA2	18.6115	Stiff
35	ITGA11	18.3635	Stiff
36	ACTN1	18.2285	Stiff
37	EMP3	18.1793	Stiff
38	ANXA5	18.1514	Stiff
39	SLC7A5	18.1368	Stiff
40	PFKP	17.8434	Stiff
41	HMOX1	17.4411	Soft
42	PAPPA	17.1466	Stiff
43	GALNT1	17.0111	Stiff
44	ADIRF	16.6983	Soft
45	TRMT112	16.4191	Stiff
46	LASP1	16.3814	Stiff
47	YIF1A	16.2259	Stiff
48	MYOF	16.0458	Stiff
49	MYH9	16.0099	Stiff
50	CAP1	15.9048	Stiff
51	TMEM98	15.7688	Stiff
52	CCNL2	15.6705	Stiff
53	PPP1R18	15.5896	Stiff
54	SLC38A2	15.5746	Stiff
55	CEMIP	15.5286	Stiff
56	SH3BGRL3	15.4134	Stiff
57	BASP1	15.2747	Stiff
58	DSTN	14.998	Stiff
59	CYR61	14.8463	Stiff
60	RRAS	14.6047	Stiff
61	CAVIN3	14.5299	Stiff
62	CRIP2	14.5105	Stiff
63	CSRP1	14.342	Stiff
64	SLC16A3	14.3381	Stiff
65	KIF5B	14.3046	Stiff
66	IFITM2	14.28	Stiff
67	CCND1	14.1776	Stiff
68	CALU	14.1521	Stiff
69	GSN	14.0959	Soft
70	NREP	14.0706	Stiff
71	PLXNA3	14.0379	Stiff
72	CALM2	13.7611	Stiff
73	TUBB6	13.6983	Stiff
74	TAGLN2	13.64	Stiff
75	MXRA7	13.5745	Stiff
76	B4GALT1	13.2441	Stiff
77	HERPUD1	13.2245	Stiff
78	RABGAP1	13.2092	Stiff
79	PEA15	13.2033	Stiff
80	ADAMTS1	13.0633	Stiff
81	KLC1	13.0366	Stiff
82	LRP1	13.0092	Soft
83	ILK	12.9038	Stiff
84	SLC3A2	12.8328	Stiff
85	PLEC	12.7111	Stiff
86	RHOA	12.6243	Stiff
87	IGFBP7	12.5069	Stiff
88	HAS1	12.3509	Stiff
89	KLF6	12.3408	Stiff
90	S100A16	12.2877	Stiff
91	VEGFC	12.197	Stiff
92	LOXL2	12.1558	Stiff
93	THY1	12.1373	Stiff
94	ANXA11	12.1288	Stiff
95	MAP1B	12.0572	Stiff
96	MYL12B	12.0411	Stiff
97	COL1A1	11.9701	Stiff
98	TMEM119	11.9407	Stiff
99	SSR3	11.8885	Stiff
100	CRISPLD2	11.8247	Stiff
