# Supplementary material for: Delineating the heterogeneity of matrix-directed differentiation toward soft and stiff tissue lineages via single-cell profiling
Source: Proc Natl Acad Sci U S A. 2021 May 3;118(19):e2016322118. doi: 10.1073/pnas.2016322118 (PMC8126831; doi:10.1073/pnas.2016322118)
Supplement: Supplementary File [file pnas.2016322118.sd03.xlsx]

## Sheet: Sheet1
cell_cycle_genes
	S_phase	G2M_checkpoint
1	MCM5+B45B1A2:A44	HMGB2
2	PCNA	CDK1
3	TYMS	NUSAP1
4	FEN1	UBE2C
5	MCM2	BIRC5
6	MCM4	TPX2
7	RRM1	TOP2A
8	UNG	NDC80
9	GINS2	CKS2
10	MCM6	NUF2
11	CDCA7	CKS1B
12	DTL	MKI67
13	PRIM1	TMPO
14	UHRF1	CENPF
15	MLF1IP	TACC3
16	HELLS	FAM64A
17	RFC2	SMC4
18	RPA2	CCNB2
19	NASP	CKAP2L
20	RAD51AP1	CKAP2
21	GMNN	AURKB
22	WDR76	BUB1
23	SLBP	KIF11
24	CCNE2	ANP32E
25	UBR7	TUBB4B
26	POLD3	GTSE1
27	MSH2	KIF20B
28	ATAD2	HJURP
29	RAD51	CDCA3
30	RRM2	HN1
31	CDC45	CDC20
32	CDC6	TTK
33	EXO1	CDC25C
34	TIPIN	KIF2C
35	DSCC1	RANGAP1
36	BLM	NCAPD2
37	CASP8AP2	DLGAP5
38	USP1	CDCA2
39	CLSPN	CDCA8
40	POLA1	ECT2
41	CHAF1B	KIF23
42	BRIP1	HMMR
43	E2F8	AURKA
44		PSRC1
45		ANLN
46		LBR
47		CKAP5
48		CENPE
49		CTCF
50		NEK2
51		G2E3
52		GAS2L3
53		CBX5
54		CENPA
